# Supplementary material for: Identification and Mapping of Human Lymph Node Stromal Cell Subsets by Combining Single‐Cell RNA Sequencing with Spatial Transcriptomics
Source: Eur J Immunol. 2025 Jun 11;55(6):e51218. doi: 10.1002/eji.202451218 (PMC12154172; doi:10.1002/eji.202451218)
Supplement: Supplementary file 4 — Supporting File 4: This table shows the number of cells per cell type following annotation with SingleR. The frequency provides an overview of the cellular composition in the dataset, including various immune cells, fibroblasts, muscle cells, and others. [file EJI-55-e51218-s009.xls]

## Sheet: Table S1 SingleR BlueprintEnc 
Table S1. Number of cells per cell type following annotation with SingleR.
CellType	Freq
Adipocytes	2620
Astrocytes	44
B-cells	2655
CD4+ T-cells	14
CD8+ T-cells	6
Chondrocytes	1
Endothelial cells	1562
Epithelial cells	1
Fibroblasts	4610
HSC	3
Macrophages	12
Melanocytes	2
Mesangial cells	1
Monocytes	1
Myocytes	123
NK cells	1
Skeletal muscle	521
Smooth muscle	3
