# Supplementary material for: Identification and Mapping of Human Lymph Node Stromal Cell Subsets by Combining Single‐Cell RNA Sequencing with Spatial Transcriptomics
Source: Eur J Immunol. 2025 Jun 11;55(6):e51218. doi: 10.1002/eji.202451218 (PMC12154172; doi:10.1002/eji.202451218)
Supplement: Supplementary file 8 — Supporting File 8: Differential gene expression between the 10 LN fibroblast subsets described in this study (related to Figure 2c). Columns include p‐value (p_val), average log fold change (avg_log2FC), adjusted p‐value (p_val_adj), and the proportions of cells in each group expressing the gene (pct.1 and pct.2). These data provide insight into gene expression levels and patterns of each subset. [file EJI-55-e51218-s013.xlsx]

## Sheet: Table 2 DEGs 10 LNSC subsets
Table 2 Results used in the heatmap of Figure 2c, illustrating differential gene expression across various clusters (one versus rest comparison). Below is a brief explanation of each column in the table: p_val: The p-value represents the statistical significance of the differential gene expression between the two compared groups, with lower values indicating higher significance. This metric is cr…
p_val	avg_log2FC	pct.1	pct.2	p_val_adj	cluster	gene
0	1.95517	0.986	0.618	0	NR4A1BCAMSC	GADD45B
0	1.8827	0.913	0.217	0	NR4A1BCAMSC	PHLDA2
0	1.85439	0.93	0.22	0	NR4A1BCAMSC	RERGL
0	1.84912	0.904	0.423	0	NR4A1BCAMSC	CYCS
0	1.82526	0.894	0.361	0	NR4A1BCAMSC	ADAMTS1
0	1.81263	0.978	0.347	0	NR4A1BCAMSC	MUSTN1
0	1.79991	0.884	0.214	0	NR4A1BCAMSC	NRARP
0	1.76061	0.885	0.323	0	NR4A1BCAMSC	ID1
0	1.73428	0.982	0.511	0	NR4A1BCAMSC	ATF3
1.56e-190	1.67876	0.518	0.166	5.95e-186	NR4A1BCAMSC	ZNF331
0	1.53487	0.996	0.721	0	NR4A1BCAMSC	C11orf96
2.31e-261	1.48178	0.622	0.182	8.82e-257	NR4A1BCAMSC	MT1A
0	1.47549	0.944	0.273	0	NR4A1BCAMSC	BCAM
1.01e-286	1.45895	0.967	0.621	3.86e-282	NR4A1BCAMSC	KLF2
8.92e-78	1.42061	0.403	0.177	3.41e-73	NR4A1BCAMSC	HSPA6
0	1.37832	0.888	0.226	0	NR4A1BCAMSC	NET1
0	1.36245	0.952	0.49	0	NR4A1BCAMSC	BTG2
1.11e-304	1.35918	0.883	0.343	4.26e-300	NR4A1BCAMSC	RRAD
0	1.30947	0.894	0.337	0	NR4A1BCAMSC	CDKN1A
0	1.30319	0.653	0.106	0	NR4A1BCAMSC	ENTPD3
0	1.30019	0.726	0.189	0	NR4A1BCAMSC	MIR22HG
0	1.28542	0.936	0.349	0	NR4A1BCAMSC	LBH
0	1.26769	0.947	0.397	0	NR4A1BCAMSC	MCAM
2.92e-220	1.24163	0.737	0.315	1.11e-215	NR4A1BCAMSC	EIF4A3
0	1.24006	0.853	0.318	0	NR4A1BCAMSC	TUBA1C
4.87e-264	1.17017	0.877	0.383	1.86e-259	NR4A1BCAMSC	HES4
6e-140	1.16546	0.689	0.331	2.29e-135	NR4A1BCAMSC	RASD1
0	1.15732	0.79	0.231	0	NR4A1BCAMSC	CCND1
5.17e-283	1.15203	0.99	0.673	1.98e-278	NR4A1BCAMSC	PPP1R15A
0	1.14989	0.623	0.141	0	NR4A1BCAMSC	NR4A2
0	1.13587	0.78	0.226	0	NR4A1BCAMSC	FILIP1
3.11e-226	1.12921	0.73	0.28	1.19e-221	NR4A1BCAMSC	CRISPLD2
8.36e-151	1.12904	0.789	0.431	3.19e-146	NR4A1BCAMSC	MT1M
3.8e-149	1.11382	0.558	0.223	1.45e-144	NR4A1BCAMSC	ATP1B3
1.54e-258	1.1058	0.993	0.701	5.89e-254	NR4A1BCAMSC	ACTA2
9.81e-196	1.10021	0.676	0.259	3.75e-191	NR4A1BCAMSC	DDIT4
0	1.09837	0.856	0.264	0	NR4A1BCAMSC	TBX2
1.12e-301	1.08227	0.703	0.19	4.27e-297	NR4A1BCAMSC	GJA4
0	1.07744	0.842	0.278	0	NR4A1BCAMSC	RCAN2
0	1.05583	0.715	0.17	0	NR4A1BCAMSC	NRGN
1.83e-264	1.04296	0.985	0.607	7e-260	NR4A1BCAMSC	NR4A1
2.49e-250	1.04156	0.767	0.284	9.51e-246	NR4A1BCAMSC	PDGFA
2.19e-171	1.03236	0.926	0.59	8.37e-167	NR4A1BCAMSC	ID3
9.26e-290	1.03055	0.998	0.82	3.54e-285	NR4A1BCAMSC	ADIRF
4.83e-175	1.02434	0.429	0.11	1.85e-170	NR4A1BCAMSC	APOLD1
9.17e-155	1.01374	0.919	0.592	3.51e-150	NR4A1BCAMSC	CRYAB
2.94e-238	0.996251	0.91	0.437	1.13e-233	NR4A1BCAMSC	SERTAD1
0	0.994756	0.663	0.143	0	NR4A1BCAMSC	NTN4
1.56e-258	0.987275	0.683	0.216	5.95e-254	NR4A1BCAMSC	CSRNP1
8.75e-218	0.982651	0.954	0.611	3.35e-213	NR4A1BCAMSC	DNAJA1
2.1e-295	0.979264	0.957	0.389	8.02e-291	NR4A1BCAMSC	MYH11
0	0.979005	1	0.971	0	NR4A1BCAMSC	MT-CO1
0	0.975749	0.733	0.2	0	NR4A1BCAMSC	GPRC5C
2.84e-259	0.97219	0.532	0.121	1.09e-254	NR4A1BCAMSC	HSPB8
0	0.968463	0.89	0.268	0	NR4A1BCAMSC	PLN
1.83e-269	0.944296	0.668	0.176	7e-265	NR4A1BCAMSC	SORBS2
8.31e-269	0.942164	0.977	0.731	3.18e-264	NR4A1BCAMSC	MGST3
1.28e-183	0.924806	0.979	0.67	4.89e-179	NR4A1BCAMSC	DNAJB1
3.39e-193	0.919396	0.996	0.921	1.3e-188	NR4A1BCAMSC	HSPA1A
4.32e-242	0.915639	0.821	0.333	1.65e-237	NR4A1BCAMSC	ZFHX3
1.44e-198	0.897036	0.844	0.383	5.49e-194	NR4A1BCAMSC	NDUFA4L2
1.32e-236	0.886395	0.885	0.393	5.06e-232	NR4A1BCAMSC	CAV2
2.69e-223	0.876474	0.992	0.843	1.03e-218	NR4A1BCAMSC	CRIP1
1.1e-236	0.876246	0.999	0.91	4.21e-232	NR4A1BCAMSC	HSP90AA1
2.26e-188	0.868934	0.919	0.497	8.66e-184	NR4A1BCAMSC	RGS16
2.5e-222	0.860834	0.84	0.384	9.54e-218	NR4A1BCAMSC	ARPC1A
2.28e-172	0.857692	0.993	0.717	8.73e-168	NR4A1BCAMSC	HSPA1B
6.77e-253	0.856317	0.661	0.187	2.59e-248	NR4A1BCAMSC	TBX2-AS1
2.93e-223	0.853117	0.996	0.899	1.12e-218	NR4A1BCAMSC	HSP90AB1
2.97e-226	0.851009	0.858	0.385	1.13e-221	NR4A1BCAMSC	UBA2
4.87e-137	0.85058	0.455	0.147	1.86e-132	NR4A1BCAMSC	ADAMTS4
2.29e-176	0.849963	0.803	0.38	8.74e-172	NR4A1BCAMSC	MIDN
9.78e-252	0.840574	0.541	0.122	3.74e-247	NR4A1BCAMSC	WFDC1
4.26e-282	0.839238	0.529	0.1	1.63e-277	NR4A1BCAMSC	MEF2B
2.46e-203	0.839134	0.751	0.286	9.41e-199	NR4A1BCAMSC	PGF
2.29e-205	0.837486	0.738	0.284	8.73e-201	NR4A1BCAMSC	FADS3
2.18e-241	0.833509	0.794	0.277	8.34e-237	NR4A1BCAMSC	PTP4A3
4.12e-269	0.832941	0.706	0.195	1.57e-264	NR4A1BCAMSC	KLHL23
6.75e-144	0.829328	0.748	0.366	2.58e-139	NR4A1BCAMSC	DDIT3
1.57e-208	0.822319	0.783	0.311	6.01e-204	NR4A1BCAMSC	SYNE2
2.25e-175	0.821139	0.677	0.266	8.61e-171	NR4A1BCAMSC	MAFF
1.41e-244	0.817714	0.728	0.224	5.39e-240	NR4A1BCAMSC	COX4I2
7.78e-239	0.813448	0.612	0.167	2.97e-234	NR4A1BCAMSC	SERPINI1
2.19e-115	0.813051	0.391	0.127	8.38e-111	NR4A1BCAMSC	AVPR1A
9.29e-183	0.808531	0.997	0.817	3.55e-178	NR4A1BCAMSC	SPARCL1
5.28e-139	0.805951	0.68	0.309	2.02e-134	NR4A1BCAMSC	MAT2A
2.5e-183	0.802793	0.999	0.823	9.55e-179	NR4A1BCAMSC	JUNB
1.04e-138	0.797783	0.937	0.638	3.98e-134	NR4A1BCAMSC	RHOB
1.62e-232	0.797084	0.427	0.079	6.2e-228	NR4A1BCAMSC	NR4A3
2.46e-174	0.789054	0.749	0.32	9.42e-170	NR4A1BCAMSC	NUDT4
9.01e-198	0.783124	0.984	0.686	3.44e-193	NR4A1BCAMSC	CAV1
2.59e-166	0.782436	0.767	0.356	9.89e-162	NR4A1BCAMSC	JAG1
7.31e-217	0.780435	0.769	0.297	2.8e-212	NR4A1BCAMSC	MOB2
1.31e-231	0.779262	0.431	0.079	5.01e-227	NR4A1BCAMSC	MAP3K7CL
1.91e-246	0.773916	0.643	0.176	7.32e-242	NR4A1BCAMSC	TBC1D1
1.86e-102	0.772562	0.723	0.415	7.1e-98	NR4A1BCAMSC	ANGPTL4
5.52e-183	0.768661	0.963	0.547	2.11e-178	NR4A1BCAMSC	TINAGL1
1.01e-203	0.765374	0.655	0.215	3.85e-199	NR4A1BCAMSC	ARID5A
9.52e-191	0.765248	0.668	0.242	3.64e-186	NR4A1BCAMSC	WTIP
6.52e-202	0.762282	0.777	0.299	2.49e-197	NR4A1BCAMSC	CCDC3
2.09e-132	0.757693	0.886	0.564	7.99e-128	NR4A1BCAMSC	HSPD1
2.65e-160	0.749048	0.991	0.858	1.01e-155	NR4A1BCAMSC	HSPB1
1.43e-172	0.743158	0.965	0.691	5.48e-168	NR4A1BCAMSC	MFGE8
6.35e-155	0.736634	0.96	0.744	2.43e-150	NR4A1BCAMSC	YBX3
6.98e-271	0.734808	0.586	0.129	2.67e-266	NR4A1BCAMSC	CASQ2
7.64e-214	0.732955	0.67	0.214	2.92e-209	NR4A1BCAMSC	ESAM
4.4e-216	0.731156	0.651	0.201	1.68e-211	NR4A1BCAMSC	AKAP1
1.31e-139	0.726433	0.427	0.128	5e-135	NR4A1BCAMSC	GADD45G
2.31e-131	0.722667	0.617	0.264	8.82e-127	NR4A1BCAMSC	NFIL3
5.62e-152	0.718358	0.479	0.15	2.15e-147	NR4A1BCAMSC	KIAA0040
3.19e-228	0.713568	0.561	0.138	1.22e-223	NR4A1BCAMSC	SYNM
3.92e-126	0.710472	0.628	0.265	1.5e-121	NR4A1BCAMSC	MYC
3.17e-170	0.705085	0.976	0.55	1.21e-165	NR4A1BCAMSC	SOCS3
5.41e-172	0.702423	0.711	0.284	2.07e-167	NR4A1BCAMSC	UBE2S
6.39e-203	0.702245	0.66	0.214	2.44e-198	NR4A1BCAMSC	CLMN
4.09e-232	0.699925	0.52	0.116	1.56e-227	NR4A1BCAMSC	CPM
3.15e-207	0.699424	0.611	0.186	1.2e-202	NR4A1BCAMSC	MAPRE2
9.73e-123	0.685218	0.964	0.686	3.72e-118	NR4A1BCAMSC	TSC22D1
9.66e-148	0.685108	0.914	0.61	3.69e-143	NR4A1BCAMSC	PPP1R12A
2.5e-158	0.684805	0.857	0.469	9.57e-154	NR4A1BCAMSC	MAP3K20
3.11e-206	0.683101	0.635	0.193	1.19e-201	NR4A1BCAMSC	AOC3
2.97e-137	0.681169	0.587	0.227	1.14e-132	NR4A1BCAMSC	PLK2
1.58e-118	0.680175	0.898	0.582	6.02e-114	NR4A1BCAMSC	H2AFZ
5.82e-141	0.679617	0.54	0.198	2.22e-136	NR4A1BCAMSC	BAG3
2.96e-212	0.679037	0.517	0.125	1.13e-207	NR4A1BCAMSC	SCN3A
1.24e-160	0.67515	0.504	0.16	4.74e-156	NR4A1BCAMSC	ARL5B
1.06e-128	0.669621	0.947	0.653	4.06e-124	NR4A1BCAMSC	HSPA8
2.35e-121	0.668641	0.872	0.509	8.97e-117	NR4A1BCAMSC	BRD2
2.54e-145	0.662527	0.785	0.391	9.69e-141	NR4A1BCAMSC	HCFC1R1
1.8e-138	0.660194	0.86	0.483	6.87e-134	NR4A1BCAMSC	ACTN4
5.16e-158	0.656244	0.881	0.455	1.97e-153	NR4A1BCAMSC	MEF2C
1.18e-223	0.652432	0.415	0.076	4.53e-219	NR4A1BCAMSC	LRRC10B
1.8e-134	0.648759	0.961	0.711	6.88e-130	NR4A1BCAMSC	EIF4A1
4.58e-91	0.640085	0.911	0.684	1.75e-86	NR4A1BCAMSC	HNRNPU
2.25e-79	0.63979	0.457	0.208	8.61e-75	NR4A1BCAMSC	SEPHS2
1.78e-210	0.634355	1	0.971	6.8e-206	NR4A1BCAMSC	MT-CO2
9.56e-107	0.630901	0.412	0.147	3.66e-102	NR4A1BCAMSC	DNAJB9
4.34e-127	0.630601	0.999	0.867	1.66e-122	NR4A1BCAMSC	JUN
3.48e-194	0.628856	0.572	0.165	1.33e-189	NR4A1BCAMSC	FRY
9.64e-150	0.620719	0.439	0.127	3.68e-145	NR4A1BCAMSC	FOSL2
1.44e-119	0.620469	0.274	0.061	5.51e-115	NR4A1BCAMSC	PRPH
9.3e-118	0.620118	0.757	0.382	3.55e-113	NR4A1BCAMSC	CSRP2
3.05e-106	0.616437	0.532	0.226	1.17e-101	NR4A1BCAMSC	SNHG15
9.37e-162	0.612529	0.535	0.169	3.58e-157	NR4A1BCAMSC	MTHFD2
7.53e-207	0.612131	0.455	0.1	2.88e-202	NR4A1BCAMSC	CABP1
4e-131	0.611627	0.772	0.388	1.53e-126	NR4A1BCAMSC	OAZ2
1.98e-182	0.611406	0.421	0.097	7.56e-178	NR4A1BCAMSC	NTRK3
1.82e-99	0.611275	0.406	0.149	6.95e-95	NR4A1BCAMSC	SLFN11
3.5e-114	0.604468	0.893	0.564	1.34e-109	NR4A1BCAMSC	TUBB4B
3.11e-104	0.604189	0.879	0.597	1.19e-99	NR4A1BCAMSC	HSPE1
3.37e-153	0.602787	0.665	0.258	1.29e-148	NR4A1BCAMSC	NT5DC2
7.07e-155	0.600321	0.846	0.415	2.7e-150	NR4A1BCAMSC	DBNDD2
8.02e-112	0.597904	0.835	0.473	3.06e-107	NR4A1BCAMSC	CEBPB
7.6e-75	0.594659	0.307	0.111	2.91e-70	NR4A1BCAMSC	CREM
7.78e-153	0.594184	0.728	0.301	2.97e-148	NR4A1BCAMSC	C1QTNF1
9.11e-194	0.591518	0.506	0.131	3.48e-189	NR4A1BCAMSC	CAP2
3.63e-152	0.591304	0.659	0.253	1.39e-147	NR4A1BCAMSC	EFHD1
1.85e-218	0.587425	0.366	0.055	7.07e-214	NR4A1BCAMSC	AC079822.1
4.3e-187	0.58683	0.467	0.115	1.64e-182	NR4A1BCAMSC	RBPMS2
2.3e-112	0.586259	0.866	0.534	8.8e-108	NR4A1BCAMSC	ROCK1
3.05e-206	0.585861	0.49	0.115	1.17e-201	NR4A1BCAMSC	LINGO1
1.46e-123	0.583207	0.609	0.253	5.59e-119	NR4A1BCAMSC	RASL11A
2.54e-177	0.58306	0.397	0.088	9.7e-173	NR4A1BCAMSC	MYOCD
1.53e-113	0.578996	0.523	0.207	5.84e-109	NR4A1BCAMSC	BHLHE40
1.55e-125	0.571404	0.539	0.206	5.91e-121	NR4A1BCAMSC	ODC1
1.52e-115	0.570605	0.453	0.161	5.82e-111	NR4A1BCAMSC	FAM107B
6.35e-156	0.570116	0.999	0.927	2.43e-151	NR4A1BCAMSC	MT-ND5
7.56e-143	0.568279	0.488	0.156	2.89e-138	NR4A1BCAMSC	B3GNT2
3.25e-57	0.567614	0.32	0.138	1.24e-52	NR4A1BCAMSC	ZNF141
2.79e-92	0.567304	0.646	0.32	1.07e-87	NR4A1BCAMSC	IER5
1.29e-214	0.5667	0.353	0.054	4.94e-210	NR4A1BCAMSC	NTF3
6.1e-192	0.562392	0.422	0.09	2.33e-187	NR4A1BCAMSC	SLC38A11
4.23e-170	0.560885	0.416	0.098	1.62e-165	NR4A1BCAMSC	PDGFB
3.63e-135	0.560732	0.388	0.109	1.39e-130	NR4A1BCAMSC	TNFRSF12A
7.61e-127	0.560702	0.579	0.227	2.91e-122	NR4A1BCAMSC	CHORDC1
2.49e-56	0.560128	0.661	0.406	9.5e-52	NR4A1BCAMSC	PDK4
1.58e-200	0.559741	0.385	0.071	6.03e-196	NR4A1BCAMSC	TMEM51
8.55e-130	0.556658	0.585	0.231	3.27e-125	NR4A1BCAMSC	SERTAD3
3.09e-142	0.556388	0.319	0.07	1.18e-137	NR4A1BCAMSC	CKS2
1.66e-169	0.554279	0.35	0.072	6.33e-165	NR4A1BCAMSC	DUSP8
8e-141	0.554219	0.621	0.242	3.06e-136	NR4A1BCAMSC	CTDSPL
2.27e-102	0.551008	0.798	0.44	8.69e-98	NR4A1BCAMSC	ISYNA1
5.47e-157	0.548325	0.339	0.07	2.09e-152	NR4A1BCAMSC	CNGA1
1.03e-94	0.547033	0.834	0.523	3.93e-90	NR4A1BCAMSC	DBI
5.32e-177	0.54587	1	0.986	2.04e-172	NR4A1BCAMSC	MT-ATP6
4.39e-130	0.544805	0.532	0.193	1.68e-125	NR4A1BCAMSC	LGALSL
1.11e-95	0.544383	0.903	0.576	4.23e-91	NR4A1BCAMSC	IER5L
1.12e-102	0.542986	0.906	0.605	4.28e-98	NR4A1BCAMSC	SOD3
3e-143	0.542644	0.532	0.173	1.15e-138	NR4A1BCAMSC	SEPTIN4
3.38e-96	0.538309	0.723	0.391	1.29e-91	NR4A1BCAMSC	KLF10
6.85e-145	0.538253	0.554	0.188	2.62e-140	NR4A1BCAMSC	HRH2
7.12e-127	0.537662	0.383	0.111	2.72e-122	NR4A1BCAMSC	SLC25A25
4.48e-156	0.536987	0.488	0.145	1.71e-151	NR4A1BCAMSC	SORT1
3.61e-90	0.535874	0.798	0.491	1.38e-85	NR4A1BCAMSC	SELENOK
1.53e-184	0.534885	0.439	0.102	5.84e-180	NR4A1BCAMSC	CDH6
9.01e-144	0.530071	0.517	0.171	3.45e-139	NR4A1BCAMSC	ARHGEF7
1.28e-108	0.529962	0.921	0.716	4.88e-104	NR4A1BCAMSC	NDUFA4
2.16e-73	0.529761	0.995	0.88	8.27e-69	NR4A1BCAMSC	JUND
6.25e-169	0.529088	1	0.97	2.39e-164	NR4A1BCAMSC	MT-ND4
3.96e-99	0.526546	0.635	0.305	1.51e-94	NR4A1BCAMSC	HSPH1
3.08e-117	0.523496	0.929	0.65	1.18e-112	NR4A1BCAMSC	COX7A2
2.9e-117	0.521572	0.992	0.852	1.11e-112	NR4A1BCAMSC	DDX5
8.35e-117	0.518957	0.707	0.323	3.19e-112	NR4A1BCAMSC	PTK2
6.97e-122	0.514979	0.748	0.344	2.67e-117	NR4A1BCAMSC	EDNRA
1.61e-83	0.5138	0.923	0.68	6.14e-79	NR4A1BCAMSC	SRSF3
3.32e-107	0.512952	0.78	0.412	1.27e-102	NR4A1BCAMSC	FRZB
1.52e-124	0.510354	0.684	0.294	5.81e-120	NR4A1BCAMSC	AK1
5.69e-131	0.510099	0.937	0.533	2.17e-126	NR4A1BCAMSC	NOTCH3
1.28e-102	0.509979	0.987	0.838	4.88e-98	NR4A1BCAMSC	PNRC1
4.8e-167	0.508552	0.37	0.08	1.84e-162	NR4A1BCAMSC	GPR20
1.23e-92	0.505969	0.584	0.27	4.69e-88	NR4A1BCAMSC	TOB1
1.26e-159	0.505815	1	0.982	4.81e-155	NR4A1BCAMSC	PTMA
4.74e-103	0.499901	0.916	0.57	1.81e-98	NR4A1BCAMSC	CCNL1
3.83e-173	0.498509	0.37	0.076	1.46e-168	NR4A1BCAMSC	PIP5K1B
1.56e-116	0.497121	0.378	0.115	5.96e-112	NR4A1BCAMSC	RGS3
4.45e-147	0.495352	0.411	0.11	1.7e-142	NR4A1BCAMSC	HEY2
2.08e-156	0.492414	1	0.979	7.95e-152	NR4A1BCAMSC	MT-CO3
3.37e-89	0.492008	0.511	0.224	1.29e-84	NR4A1BCAMSC	COQ10B
1.56e-92	0.49181	0.73	0.394	5.95e-88	NR4A1BCAMSC	CRIP2
1.52e-92	0.48861	0.672	0.344	5.8e-88	NR4A1BCAMSC	DNAJB4
1.03e-65	0.48771	0.514	0.255	3.93e-61	NR4A1BCAMSC	KCNE4
9.33e-84	0.486792	0.701	0.378	3.57e-79	NR4A1BCAMSC	SERPINH1
6.73e-137	0.486083	0.483	0.154	2.57e-132	NR4A1BCAMSC	NIBAN1
2.42e-130	0.484947	0.29	0.062	9.24e-126	NR4A1BCAMSC	INHBA
1.35e-103	0.4828	0.723	0.361	5.15e-99	NR4A1BCAMSC	UTRN
2.85e-110	0.48068	0.711	0.338	1.09e-105	NR4A1BCAMSC	PPP1R12B
1.01e-147	0.47995	0.356	0.083	3.86e-143	NR4A1BCAMSC	KAZN
1.04e-75	0.475731	0.567	0.28	3.97e-71	NR4A1BCAMSC	RBBP6
1.12e-82	0.475491	0.903	0.622	4.27e-78	NR4A1BCAMSC	HES1
7.07e-120	0.474602	0.64	0.264	2.7e-115	NR4A1BCAMSC	MRVI1
3.2e-91	0.473703	0.485	0.202	1.22e-86	NR4A1BCAMSC	PPP1R15B
1.06e-96	0.472613	0.71	0.355	4.05e-92	NR4A1BCAMSC	ACTN1
1.05e-66	0.469223	0.365	0.155	4.02e-62	NR4A1BCAMSC	CCNH
4.3e-136	0.468611	0.318	0.072	1.64e-131	NR4A1BCAMSC	FBXL13
2.33e-108	0.468261	0.745	0.36	8.9e-104	NR4A1BCAMSC	MGLL
2.8e-93	0.467826	0.71	0.365	1.07e-88	NR4A1BCAMSC	PLS3
3.04e-73	0.467229	0.496	0.236	1.16e-68	NR4A1BCAMSC	CHD1
4.32e-75	0.466911	0.615	0.326	1.65e-70	NR4A1BCAMSC	ATP1A1
1.17e-122	0.466174	0.419	0.13	4.49e-118	NR4A1BCAMSC	DACT3
3.17e-86	0.465751	0.831	0.495	1.21e-81	NR4A1BCAMSC	MAP1B
2.06e-150	0.46555	0.347	0.078	7.86e-146	NR4A1BCAMSC	CKMT2
5.83e-128	0.463356	1	0.946	2.23e-123	NR4A1BCAMSC	ACTB
9.98e-86	0.463269	0.85	0.548	3.81e-81	NR4A1BCAMSC	ARPC2
2.33e-171	0.459086	0.318	0.056	8.9e-167	NR4A1BCAMSC	FRK
4.8e-67	0.457276	0.506	0.25	1.83e-62	NR4A1BCAMSC	PHLDA1
5.8e-95	0.455509	0.981	0.829	2.22e-90	NR4A1BCAMSC	MT-ND4L
6.25e-143	0.455325	0.347	0.08	2.39e-138	NR4A1BCAMSC	NRIP2
1.84e-76	0.454553	0.68	0.371	7.05e-72	NR4A1BCAMSC	KLF9
5.15e-103	0.454324	0.55	0.223	1.97e-98	NR4A1BCAMSC	INPP4B
2.14e-92	0.453912	0.978	0.858	8.17e-88	NR4A1BCAMSC	UBB
1.03e-115	0.446984	0.281	0.066	3.93e-111	NR4A1BCAMSC	PRMT9
6.8e-86	0.446675	0.414	0.161	2.6e-81	NR4A1BCAMSC	PLEKHO1
2.87e-93	0.446468	0.646	0.302	1.1e-88	NR4A1BCAMSC	CRIM1
4.25e-131	0.446127	0.32	0.074	1.62e-126	NR4A1BCAMSC	ADAP2
8.33e-134	0.44582	0.38	0.1	3.19e-129	NR4A1BCAMSC	GPRIN3
8.54e-78	0.445649	0.678	0.367	3.26e-73	NR4A1BCAMSC	LITAF
3.82e-45	0.44526	0.904	0.712	1.46e-40	NR4A1BCAMSC	HLA-E
1.58e-88	0.444983	0.684	0.346	6.03e-84	NR4A1BCAMSC	IFRD1
3.17e-135	0.441762	0.308	0.067	1.21e-130	NR4A1BCAMSC	NMNAT2
4.73e-63	0.441191	0.419	0.193	1.81e-58	NR4A1BCAMSC	GTF2B
8.26e-146	0.441153	0.262	0.044	3.16e-141	NR4A1BCAMSC	CHMP4C
1.65e-100	0.439578	0.772	0.395	6.3e-96	NR4A1BCAMSC	EPAS1
1.45e-89	0.438876	0.777	0.416	5.56e-85	NR4A1BCAMSC	ITIH5
3.32e-101	0.438098	0.575	0.249	1.27e-96	NR4A1BCAMSC	HSDL2
1.6e-158	0.437126	0.342	0.071	6.13e-154	NR4A1BCAMSC	HACD1
5.28e-109	0.436209	0.988	0.903	2.02e-104	NR4A1BCAMSC	GNAS
1.39e-138	0.435892	0.389	0.102	5.3e-134	NR4A1BCAMSC	CACNA1A
1.84e-82	0.435554	0.949	0.746	7.04e-78	NR4A1BCAMSC	CFL1
3.89e-98	0.434885	0.496	0.196	1.49e-93	NR4A1BCAMSC	PICALM
9.9e-126	0.431623	1	0.927	3.78e-121	NR4A1BCAMSC	TAGLN
9.54e-99	0.431447	0.521	0.21	3.65e-94	NR4A1BCAMSC	NES
2.33e-94	0.431212	0.523	0.214	8.9e-90	NR4A1BCAMSC	ATP1B2
1.42e-96	0.430491	0.53	0.222	5.44e-92	NR4A1BCAMSC	FKBP4
1.49e-121	0.429552	0.516	0.181	5.68e-117	NR4A1BCAMSC	AOPEP
5.82e-86	0.429262	0.749	0.419	2.22e-81	NR4A1BCAMSC	ILK
7.9e-94	0.427864	0.44	0.168	3.02e-89	NR4A1BCAMSC	ERF
8.81e-88	0.427393	0.452	0.181	3.37e-83	NR4A1BCAMSC	H2AFX
1.4e-80	0.426226	0.872	0.557	5.34e-76	NR4A1BCAMSC	NTRK2
1.92e-142	0.425554	0.292	0.057	7.34e-138	NR4A1BCAMSC	OR51E1
7.12e-96	0.425192	0.444	0.166	2.72e-91	NR4A1BCAMSC	PALM2-AKAP2
7.02e-121	0.42462	0.354	0.096	2.68e-116	NR4A1BCAMSC	DOCK8
2.32e-81	0.423805	0.532	0.238	8.85e-77	NR4A1BCAMSC	ETS2
3.36e-86	0.42307	0.828	0.495	1.28e-81	NR4A1BCAMSC	SLC25A5
1.81e-170	0.419241	0.251	0.03	6.9e-166	NR4A1BCAMSC	AC113167.1
2.03e-69	0.416524	0.51	0.247	7.76e-65	NR4A1BCAMSC	HEXIM1
1.7e-75	0.416349	0.888	0.588	6.49e-71	NR4A1BCAMSC	MT-ATP8
8.4e-150	0.416019	0.272	0.046	3.21e-145	NR4A1BCAMSC	USP2
1.55e-67	0.415957	0.721	0.431	5.92e-63	NR4A1BCAMSC	PPP1R10
3.35e-73	0.415741	0.774	0.442	1.28e-68	NR4A1BCAMSC	LINC01578
4.32e-126	0.413178	0.311	0.073	1.65e-121	NR4A1BCAMSC	RBM24
3.09e-111	0.412162	1	0.978	1.18e-106	NR4A1BCAMSC	MT-CYB
7.14e-103	0.412137	0.716	0.34	2.73e-98	NR4A1BCAMSC	PTN
1.54e-179	0.411343	0.992	0.876	5.88e-175	NR4A1BCAMSC	DSTN
6.1e-108	0.410778	0.34	0.099	2.33e-103	NR4A1BCAMSC	CMIP
3.51e-136	0.407986	0.44	0.129	1.34e-131	NR4A1BCAMSC	KCNAB1
1.26e-54	0.405036	0.521	0.282	4.8e-50	NR4A1BCAMSC	THBS1
1.43e-68	0.401335	0.997	0.858	5.47e-64	NR4A1BCAMSC	FOS
1.55e-142	0.401129	0.398	0.104	5.91e-138	NR4A1BCAMSC	SGCA
3.03e-48	0.400815	0.288	0.125	1.16e-43	NR4A1BCAMSC	GLA
1.32e-81	0.3995	0.64	0.325	5.06e-77	NR4A1BCAMSC	CCDC107
9.83e-131	0.397154	0.303	0.067	3.76e-126	NR4A1BCAMSC	SUSD5
5.33e-65	0.39703	0.808	0.525	2.04e-60	NR4A1BCAMSC	ATP5F1B
1.22e-70	0.396691	0.973	0.731	4.68e-66	NR4A1BCAMSC	SEPTIN7
5.2e-61	0.39552	0.602	0.332	1.99e-56	NR4A1BCAMSC	ZFAND5
3.31e-69	0.394228	0.835	0.552	1.26e-64	NR4A1BCAMSC	SBDS
7.25e-84	0.393774	0.984	0.734	2.77e-79	NR4A1BCAMSC	IER2
2.25e-62	0.393705	0.809	0.516	8.6e-58	NR4A1BCAMSC	YWHAZ
8.67e-92	0.393505	0.986	0.904	3.31e-87	NR4A1BCAMSC	CALM2
6.05e-111	0.39219	0.45	0.155	2.31e-106	NR4A1BCAMSC	NFASC
1.42e-95	0.389961	0.891	0.586	5.43e-91	NR4A1BCAMSC	SH3BGRL
8.78e-75	0.38974	0.46	0.2	3.36e-70	NR4A1BCAMSC	TUBB2A
2.13e-85	0.388379	0.442	0.177	8.13e-81	NR4A1BCAMSC	PPP2R5A
3.46e-100	0.388136	0.561	0.234	1.32e-95	NR4A1BCAMSC	NDUFA7
3.12e-85	0.385494	0.782	0.424	1.19e-80	NR4A1BCAMSC	TNS1
4.48e-68	0.384886	0.905	0.662	1.71e-63	NR4A1BCAMSC	COX6A1
4.74e-82	0.384861	0.442	0.18	1.81e-77	NR4A1BCAMSC	KLF11
8.76e-71	0.383696	0.969	0.757	3.35e-66	NR4A1BCAMSC	PABPC1
4.31e-64	0.38306	0.611	0.331	1.65e-59	NR4A1BCAMSC	HSPA9
4.52e-73	0.383024	0.45	0.198	1.73e-68	NR4A1BCAMSC	TIPARP
6.21e-73	0.382557	0.878	0.61	2.37e-68	NR4A1BCAMSC	NDUFB7
1.48e-56	0.381657	0.952	0.777	5.67e-52	NR4A1BCAMSC	TUBA1B
5.88e-121	0.380957	0.317	0.077	2.25e-116	NR4A1BCAMSC	GRIP2
7.56e-91	0.380824	0.412	0.149	2.89e-86	NR4A1BCAMSC	PDE3A
1.75e-72	0.380323	0.482	0.219	6.7e-68	NR4A1BCAMSC	CARHSP1
7.1e-31	0.3803	0.486	0.289	2.71e-26	NR4A1BCAMSC	MT1X
1.22e-101	0.377273	0.385	0.125	4.65e-97	NR4A1BCAMSC	DGKH
1.08e-74	0.372994	0.916	0.666	4.14e-70	NR4A1BCAMSC	COX5B
7.97e-108	0.372739	0.38	0.117	3.05e-103	NR4A1BCAMSC	MGST2
4.91e-128	0.372589	0.263	0.05	1.88e-123	NR4A1BCAMSC	PDE4C
5.1e-51	0.372233	0.979	0.85	1.95e-46	NR4A1BCAMSC	NEAT1
6.67e-68	0.370729	0.976	0.706	2.55e-63	NR4A1BCAMSC	FOSB
1.14e-66	0.368934	0.76	0.44	4.35e-62	NR4A1BCAMSC	AMD1
6.23e-65	0.367786	0.474	0.224	2.38e-60	NR4A1BCAMSC	DNTTIP2
4.7e-60	0.367719	0.575	0.304	1.8e-55	NR4A1BCAMSC	GADD45A
1.64e-56	0.364614	0.866	0.595	6.26e-52	NR4A1BCAMSC	EIF5
1.73e-93	0.364015	0.373	0.126	6.61e-89	NR4A1BCAMSC	ARHGAP17
1.42e-100	0.363096	0.378	0.122	5.42e-96	NR4A1BCAMSC	MYOM1
1.25e-61	0.362759	0.957	0.799	4.79e-57	NR4A1BCAMSC	DYNLL1
2.08e-111	0.360956	0.315	0.083	7.96e-107	NR4A1BCAMSC	ITGA3
3.03e-58	0.359276	0.403	0.183	1.16e-53	NR4A1BCAMSC	BCL6
2.24e-115	0.357887	0.418	0.13	8.58e-111	NR4A1BCAMSC	ATP1A2
5.14e-59	0.357448	0.587	0.318	1.97e-54	NR4A1BCAMSC	NBEAL1
3.01e-62	0.357353	0.698	0.408	1.15e-57	NR4A1BCAMSC	ARHGAP10
9.8e-93	0.356745	0.429	0.158	3.74e-88	NR4A1BCAMSC	CRTC3
4.67e-91	0.356422	0.277	0.077	1.78e-86	NR4A1BCAMSC	RGCC
1.02e-88	0.35637	0.424	0.161	3.89e-84	NR4A1BCAMSC	FRMD4A
2.04e-85	0.355759	0.88	0.579	7.79e-81	NR4A1BCAMSC	FLNA
6.14e-70	0.355348	0.491	0.228	2.35e-65	NR4A1BCAMSC	BCAS2
6.87e-96	0.354998	0.298	0.084	2.63e-91	NR4A1BCAMSC	RCSD1
6.07e-81	0.354337	0.983	0.7	2.32e-76	NR4A1BCAMSC	EGR1
1.14e-76	0.353962	0.429	0.175	4.36e-72	NR4A1BCAMSC	FAT1
8.68e-113	0.353579	0.266	0.06	3.32e-108	NR4A1BCAMSC	PPP1R1A
3.71e-43	0.353175	0.901	0.669	1.42e-38	NR4A1BCAMSC	TUBA1A
3.51e-51	0.352565	0.97	0.789	1.34e-46	NR4A1BCAMSC	ZFP36L1
1.29e-72	0.352038	0.373	0.147	4.92e-68	NR4A1BCAMSC	CDK2AP2
3.77e-94	0.35192	0.347	0.111	1.44e-89	NR4A1BCAMSC	STK38L
1.08e-55	0.351202	0.711	0.432	4.15e-51	NR4A1BCAMSC	RBM8A
1.45e-75	0.35115	0.499	0.22	5.52e-71	NR4A1BCAMSC	SPECC1
4.11e-62	0.348897	0.574	0.296	1.57e-57	NR4A1BCAMSC	PCF11
1.84e-30	0.348548	0.802	0.587	7.02e-26	NR4A1BCAMSC	MT1E
8.67e-57	0.347511	0.537	0.279	3.32e-52	NR4A1BCAMSC	MTRNR2L12
1.56e-86	0.344488	1	0.98	5.95e-82	NR4A1BCAMSC	MT-ND3
5.49e-54	0.344381	0.677	0.4	2.1e-49	NR4A1BCAMSC	AKAP13
5.84e-166	0.342352	0.991	0.846	2.23e-161	NR4A1BCAMSC	TPM2
1.82e-40	0.342088	0.824	0.588	6.97e-36	NR4A1BCAMSC	CEBPD
5.2e-68	0.342062	0.836	0.556	1.99e-63	NR4A1BCAMSC	COX8A
1e-45	0.342036	0.635	0.38	3.83e-41	NR4A1BCAMSC	MAP1LC3B
3.79e-53	0.340451	0.775	0.495	1.45e-48	NR4A1BCAMSC	HERPUD1
1.87e-84	0.338626	0.383	0.139	7.14e-80	NR4A1BCAMSC	CAMK2G
8.37e-80	0.337913	0.585	0.271	3.2e-75	NR4A1BCAMSC	RASL12
2.51e-81	0.337577	0.409	0.159	9.6e-77	NR4A1BCAMSC	MEF2D
6.95e-86	0.337168	1	0.965	2.66e-81	NR4A1BCAMSC	MT-ND1
2.36e-86	0.335037	0.996	0.968	9.03e-82	NR4A1BCAMSC	EIF1
4.92e-51	0.334832	0.838	0.574	1.88e-46	NR4A1BCAMSC	SFPQ
2.47e-46	0.326966	0.746	0.472	9.43e-42	NR4A1BCAMSC	SRSF2
5.06e-71	0.326056	0.625	0.308	1.93e-66	NR4A1BCAMSC	ITGA7
6e-55	0.325979	0.945	0.787	2.29e-50	NR4A1BCAMSC	PPIA
1.23e-85	0.325664	0.976	0.67	4.71e-81	NR4A1BCAMSC	ZFP36
4.63e-56	0.323879	0.751	0.463	1.77e-51	NR4A1BCAMSC	NDUFB9
2.74e-60	0.322985	0.968	0.752	1.05e-55	NR4A1BCAMSC	PLAC9
1.52e-62	0.319103	0.584	0.301	5.79e-58	NR4A1BCAMSC	NAMPT
3.39e-80	0.318379	0.311	0.102	1.3e-75	NR4A1BCAMSC	CHML
1.27e-54	0.317232	0.994	0.933	4.86e-50	NR4A1BCAMSC	UBC
8.47e-86	0.315929	0.302	0.094	3.24e-81	NR4A1BCAMSC	ARHGEF10L
7.85e-58	0.315623	0.38	0.169	3e-53	NR4A1BCAMSC	KDM6B
9.07e-158	0.315455	0.994	0.913	3.47e-153	NR4A1BCAMSC	MYL6
1.89e-76	0.314382	0.406	0.161	7.23e-72	NR4A1BCAMSC	ZEB1
5.03e-43	0.314358	0.627	0.381	1.92e-38	NR4A1BCAMSC	ARL6IP1
9.43e-75	0.313823	0.46	0.193	3.61e-70	NR4A1BCAMSC	SNRK
1.12e-70	0.312823	0.649	0.341	4.27e-66	NR4A1BCAMSC	MSRB3
6.87e-54	0.310139	0.577	0.313	2.63e-49	NR4A1BCAMSC	NUFIP2
4.63e-87	0.309239	0.32	0.102	1.77e-82	NR4A1BCAMSC	DMPK
9.54e-87	0.307689	0.254	0.069	3.65e-82	NR4A1BCAMSC	SLC25A33
7.73e-39	0.307362	0.714	0.465	2.95e-34	NR4A1BCAMSC	FAM133B
2.41e-80	0.306897	0.344	0.12	9.22e-76	NR4A1BCAMSC	INF2
2.17e-50	0.306177	0.563	0.306	8.28e-46	NR4A1BCAMSC	THUMPD3-AS1
3.27e-63	0.304609	0.379	0.161	1.25e-58	NR4A1BCAMSC	TMEM38B
2.87e-65	0.304348	0.409	0.174	1.1e-60	NR4A1BCAMSC	TLE1
1.13e-109	0.30418	0.364	0.107	4.33e-105	NR4A1BCAMSC	KCNMB1
7.63e-47	0.303631	0.592	0.336	2.92e-42	NR4A1BCAMSC	ELOC
2.77e-65	0.301032	0.999	0.956	1.06e-60	NR4A1BCAMSC	MT-ND2
1.47e-73	0.300488	0.329	0.117	5.62e-69	NR4A1BCAMSC	RASAL2
9.39e-46	0.300109	0.826	0.559	3.59e-41	NR4A1BCAMSC	TRA2B
1.08e-74	0.299609	0.468	0.2	4.13e-70	NR4A1BCAMSC	ARHGEF25
4.38e-43	0.29928	0.522	0.295	1.67e-38	NR4A1BCAMSC	SLC3A2
1.07e-52	0.299139	0.928	0.715	4.1e-48	NR4A1BCAMSC	CAVIN1
2.54e-70	0.298747	0.415	0.172	9.71e-66	NR4A1BCAMSC	RELL1
8.44e-70	0.297935	0.524	0.245	3.23e-65	NR4A1BCAMSC	WDR1
3.22e-67	0.296986	0.403	0.172	1.23e-62	NR4A1BCAMSC	UQCC2
4.83e-67	0.294159	0.527	0.247	1.84e-62	NR4A1BCAMSC	SMARCD3
6.13e-55	0.294088	0.333	0.141	2.34e-50	NR4A1BCAMSC	FOXC2
1.18e-65	0.288578	0.251	0.083	4.52e-61	NR4A1BCAMSC	ZC3H12A
5.86e-67	0.288355	0.428	0.185	2.24e-62	NR4A1BCAMSC	PPP1R12C
2.55e-62	0.28794	0.807	0.515	9.73e-58	NR4A1BCAMSC	COX7B
1.17e-54	0.2877	0.507	0.262	4.47e-50	NR4A1BCAMSC	MRPS6
4.46e-35	0.286902	0.854	0.641	1.71e-30	NR4A1BCAMSC	LDHA
2e-54	0.286873	0.274	0.106	7.63e-50	NR4A1BCAMSC	AC005261.1
4.21e-52	0.286795	0.442	0.217	1.61e-47	NR4A1BCAMSC	ING1
1.24e-49	0.285765	0.327	0.145	4.73e-45	NR4A1BCAMSC	SPTY2D1
6.22e-48	0.285762	0.72	0.436	2.38e-43	NR4A1BCAMSC	SYPL1
1.69e-42	0.285405	0.841	0.596	6.47e-38	NR4A1BCAMSC	ARPC5
9.24e-81	0.282579	0.269	0.079	3.53e-76	NR4A1BCAMSC	PPM1L
2.98e-79	0.282521	0.509	0.222	1.14e-74	NR4A1BCAMSC	SLC25A4
7.59e-43	0.281012	0.557	0.323	2.9e-38	NR4A1BCAMSC	XBP1
9.08e-58	0.280625	0.836	0.525	3.47e-53	NR4A1BCAMSC	LPP
7.31e-66	0.280162	0.427	0.185	2.79e-61	NR4A1BCAMSC	VASP
2.26e-44	0.279699	0.361	0.176	8.63e-40	NR4A1BCAMSC	NOLC1
2.69e-55	0.279547	0.401	0.186	1.03e-50	NR4A1BCAMSC	MAPRE1
2.06e-21	0.278715	0.97	0.851	7.87e-17	NR4A1BCAMSC	MT2A
7.46e-46	0.278332	0.381	0.186	2.85e-41	NR4A1BCAMSC	NXT1
5.82e-58	0.277448	0.731	0.418	2.22e-53	NR4A1BCAMSC	ARHGAP29
5.6e-59	0.277147	0.647	0.352	2.14e-54	NR4A1BCAMSC	GLRX5
1.42e-40	0.275806	0.745	0.484	5.41e-36	NR4A1BCAMSC	HNRNPH3
8.28e-81	0.275511	0.447	0.177	3.17e-76	NR4A1BCAMSC	NEURL1B
2.53e-59	0.273971	0.274	0.101	9.66e-55	NR4A1BCAMSC	NAF1
1.24e-62	0.272796	0.462	0.211	4.73e-58	NR4A1BCAMSC	COBLL1
2.86e-46	0.270283	0.909	0.647	1.09e-41	NR4A1BCAMSC	DUSP1
1.45e-79	0.269788	0.83	0.503	5.54e-75	NR4A1BCAMSC	CHCHD10
2.73e-49	0.269765	0.548	0.294	1.05e-44	NR4A1BCAMSC	PHLDB2
1.77e-46	0.269592	0.309	0.138	6.77e-42	NR4A1BCAMSC	IDI1
2.39e-54	0.269352	0.316	0.131	9.14e-50	NR4A1BCAMSC	MAP3K8
2.09e-49	0.268945	0.509	0.262	8e-45	NR4A1BCAMSC	ADRA2A
1.5e-38	0.267652	0.726	0.475	5.72e-34	NR4A1BCAMSC	KLF6
9.52e-60	0.267427	0.408	0.179	3.64e-55	NR4A1BCAMSC	FAM241A
7.22e-38	0.263909	0.712	0.455	2.76e-33	NR4A1BCAMSC	MAGED2
6.32e-60	0.262799	0.37	0.155	2.41e-55	NR4A1BCAMSC	HRC
2.89e-52	0.261587	0.536	0.278	1.11e-47	NR4A1BCAMSC	PPP1CB
5.56e-51	0.261124	0.45	0.223	2.13e-46	NR4A1BCAMSC	TOB2
6.91e-55	0.260852	0.333	0.14	2.64e-50	NR4A1BCAMSC	HIP1
1.93e-59	0.260738	0.274	0.1	7.37e-55	NR4A1BCAMSC	SYNGR2
1.1e-59	0.260619	0.29	0.109	4.22e-55	NR4A1BCAMSC	GPCPD1
1.24e-54	0.260021	0.533	0.275	4.75e-50	NR4A1BCAMSC	ACTR3
1.65e-44	0.259138	0.877	0.62	6.32e-40	NR4A1BCAMSC	KTN1
2.36e-40	0.258209	0.829	0.567	9.01e-36	NR4A1BCAMSC	YWHAQ
1.38e-39	0.257298	0.485	0.272	5.29e-35	NR4A1BCAMSC	DDX3Y
1.4e-84	0.25646	0.28	0.081	5.36e-80	NR4A1BCAMSC	SPEG
3.04e-52	0.256191	0.272	0.107	1.16e-47	NR4A1BCAMSC	IRS2
3.4e-46	0.254847	0.931	0.694	1.3e-41	NR4A1BCAMSC	SLC25A3
8.6e-44	0.252521	0.839	0.547	3.29e-39	NR4A1BCAMSC	GUCY1A1
1.63e-38	0.252312	0.631	0.387	6.25e-34	NR4A1BCAMSC	HNRNPAB
1.18e-30	0.251398	0.522	0.318	4.51e-26	NR4A1BCAMSC	ID2
5.95e-50	0.250816	0.384	0.179	2.28e-45	NR4A1BCAMSC	HIF1A
7.41e-31	0.250581	0.782	0.543	2.83e-26	NR4A1BCAMSC	HNRNPA0
2.28e-44	0.25037	0.536	0.296	8.71e-40	NR4A1BCAMSC	MAP7D3
1.31e-37	0.250142	0.713	0.473	5e-33	NR4A1BCAMSC	ATF4
1.98e-77	0.250074	0.273	0.081	7.57e-73	NR4A1BCAMSC	AC100803.4
3.09e-95	3.05495	0.607	0.37	1.18e-90	CCL21SC	CCL21
0	1.93428	0.918	0.358	0	CCL21SC	C7
6.71e-240	1.85111	0.879	0.557	2.56e-235	CCL21SC	CXCL12
4.77e-266	1.71132	0.592	0.158	1.82e-261	CCL21SC	NR2F1
0	1.58359	0.841	0.283	0	CCL21SC	LUM
5.53e-150	1.51644	0.645	0.294	2.11e-145	CCL21SC	CFH
9.19e-149	1.42956	0.49	0.175	3.51e-144	CCL21SC	TNC
1.22e-228	1.41453	0.453	0.091	4.65e-224	CCL21SC	CP
1.24e-104	1.3743	0.442	0.173	4.75e-100	CCL21SC	IGFBP3
8.29e-260	1.30518	0.953	0.593	3.17e-255	CCL21SC	APOE
9.59e-189	1.27954	0.528	0.152	3.67e-184	CCL21SC	DPT
5.57e-153	1.24693	0.562	0.237	2.13e-148	CCL21SC	PLEKHH2
2.19e-147	1.22575	0.65	0.304	8.36e-143	CCL21SC	CCDC102B
2.88e-66	1.20968	0.448	0.222	1.1e-61	CCL21SC	PTGDS
1.32e-161	1.16205	0.253	0.034	5.04e-157	CCL21SC	SLC26A7
4.86e-147	1.11056	0.644	0.279	1.86e-142	CCL21SC	TSHZ2
1.4e-157	1.07987	0.965	0.875	5.36e-153	CCL21SC	MGP
4.47e-141	1.06073	0.712	0.352	1.71e-136	CCL21SC	COL6A3
8.04e-144	1.04726	0.762	0.453	3.07e-139	CCL21SC	EPB41L2
8.7e-55	1.03459	0.43	0.253	3.33e-50	CCL21SC	COL12A1
2.67e-78	1.01341	0.433	0.205	1.02e-73	CCL21SC	CTSH
1.89e-144	1.00921	0.827	0.582	7.22e-140	CCL21SC	RARRES2
2.6e-77	0.978072	0.465	0.227	9.93e-73	CCL21SC	CTSC
2.27e-158	0.975076	0.923	0.805	8.68e-154	CCL21SC	LHFPL6
7.75e-81	0.974042	0.604	0.368	2.96e-76	CCL21SC	SPRY1
1.99e-108	0.962276	0.714	0.415	7.61e-104	CCL21SC	COL3A1
2.51e-114	0.935884	0.424	0.158	9.6e-110	CCL21SC	PROS1
1.24e-150	0.930212	0.863	0.506	4.76e-146	CCL21SC	COL1A1
6.56e-114	0.93017	0.363	0.109	2.51e-109	CCL21SC	TNFSF13B
1.09e-107	0.920129	0.832	0.651	4.18e-103	CCL21SC	ZFP36L2
3.32e-60	0.912939	0.372	0.177	1.27e-55	CCL21SC	VCAM1
4.88e-95	0.906186	0.367	0.125	1.86e-90	CCL21SC	RSPO3
3.71e-84	0.898848	0.392	0.155	1.42e-79	CCL21SC	RBP5
1.03e-84	0.893218	0.429	0.197	3.92e-80	CCL21SC	ENG
9.05e-114	0.871992	0.521	0.217	3.46e-109	CCL21SC	GGT5
1.05e-76	0.865468	0.727	0.566	4.03e-72	CCL21SC	SELENOP
5.99e-86	0.847051	0.32	0.111	2.29e-81	CCL21SC	IL11RA
6.96e-91	0.845629	0.544	0.288	2.66e-86	CCL21SC	CD302
7.3e-87	0.830513	0.454	0.202	2.79e-82	CCL21SC	ABI3BP
6.21e-45	0.826916	0.462	0.279	2.37e-40	CCL21SC	CCL19
1.63e-40	0.822938	0.383	0.226	6.23e-36	CCL21SC	ADGRF5
1.31e-96	0.820693	0.853	0.691	5.02e-92	CCL21SC	TIMP1
2.15e-77	0.819061	0.519	0.269	8.21e-73	CCL21SC	TMEM176B
1.64e-94	0.803306	0.825	0.683	6.29e-90	CCL21SC	PNISR
1.27e-59	0.793375	0.41	0.21	4.87e-55	CCL21SC	SEMA5A
4.63e-75	0.785688	0.363	0.146	1.77e-70	CCL21SC	FMO2
1.56e-23	0.755331	0.5	0.397	5.95e-19	CCL21SC	PTN
1.08e-68	0.753865	0.596	0.362	4.12e-64	CCL21SC	FGF7
1.72e-73	0.744345	0.749	0.581	6.57e-69	CCL21SC	EPHX1
1.36e-66	0.741162	0.306	0.119	5.19e-62	CCL21SC	LAMB1
2.37e-64	0.740875	0.336	0.146	9.05e-60	CCL21SC	GFRA1
1.57e-55	0.730541	0.408	0.215	5.99e-51	CCL21SC	DAAM1
9.09e-113	0.724033	0.73	0.399	3.47e-108	CCL21SC	CCDC80
1.9e-57	0.722865	0.281	0.11	7.27e-53	CCL21SC	TDO2
1.05e-74	0.722709	0.821	0.719	4.03e-70	CCL21SC	ZEB2
1.07e-115	0.709385	0.518	0.191	4.09e-111	CCL21SC	EFEMP1
7.16e-51	0.705971	0.634	0.475	2.74e-46	CCL21SC	LIMA1
4.78e-44	0.704268	0.463	0.286	1.83e-39	CCL21SC	NOVA1
1.12e-54	0.696433	0.71	0.564	4.29e-50	CCL21SC	NFIA
3.38e-55	0.69505	0.472	0.266	1.29e-50	CCL21SC	LAMA4
7.94e-114	0.689539	0.736	0.362	3.04e-109	CCL21SC	C1S
5.95e-41	0.688953	0.581	0.442	2.28e-36	CCL21SC	COL14A1
1.04e-35	0.683587	0.583	0.466	3.98e-31	CCL21SC	SOD2
3.6e-38	0.680944	0.35	0.202	1.37e-33	CCL21SC	MARCKSL1
1.71e-68	0.677387	0.334	0.136	6.55e-64	CCL21SC	ARHGAP15
5.04e-42	0.671039	0.321	0.161	1.93e-37	CCL21SC	G0S2
7.74e-53	0.666099	0.642	0.467	2.96e-48	CCL21SC	PCOLCE
9.46e-84	0.662356	0.61	0.313	3.62e-79	CCL21SC	LTBP4
8.21e-54	0.660698	0.742	0.618	3.14e-49	CCL21SC	LUC7L3
1.45e-54	0.654153	0.759	0.607	5.53e-50	CCL21SC	COL6A1
8.63e-75	0.652188	0.656	0.401	3.3e-70	CCL21SC	S100A13
9.37e-51	0.645988	0.515	0.303	3.58e-46	CCL21SC	MFAP4
2e-61	0.645761	0.412	0.202	7.65e-57	CCL21SC	SRPX
6.99e-62	0.644167	0.853	0.791	2.67e-57	CCL21SC	LGALS3
2.14e-81	0.636096	0.251	0.071	8.17e-77	CCL21SC	PLCXD3
3.25e-59	0.634304	0.433	0.221	1.24e-54	CCL21SC	CYGB
2.11e-51	0.626264	0.415	0.218	8.08e-47	CCL21SC	TMEM176A
1.75e-90	0.610051	0.832	0.529	6.71e-86	CCL21SC	COL1A2
1.53e-39	0.605377	0.59	0.463	5.84e-35	CCL21SC	FCGRT
7.09e-26	0.598887	0.301	0.191	2.71e-21	CCL21SC	EMILIN1
1.12e-31	0.598342	0.251	0.127	4.29e-27	CCL21SC	CLSTN2
5.2e-23	0.597026	0.617	0.539	1.99e-18	CCL21SC	ID4
1.08e-44	0.594969	0.402	0.233	4.13e-40	CCL21SC	SLC9A3R2
1.3e-19	0.588248	0.385	0.281	4.98e-15	CCL21SC	UACA
6.44e-44	0.587101	0.409	0.23	2.46e-39	CCL21SC	FAM13C
1.03e-29	0.583608	0.268	0.141	3.95e-25	CCL21SC	AGT
2.37e-57	0.582718	0.824	0.726	9.04e-53	CCL21SC	PRRX1
1.07e-43	0.582293	0.65	0.528	4.07e-39	CCL21SC	NDRG2
3.56e-23	0.581543	0.887	0.896	1.36e-18	CCL21SC	TIMP3
2.94e-35	0.579737	0.556	0.417	1.12e-30	CCL21SC	AEBP1
1.35e-33	0.577557	0.449	0.318	5.18e-29	CCL21SC	FAM3C
1.13e-89	0.568422	0.95	0.902	4.32e-85	CCL21SC	CD81
3.25e-29	0.567035	0.374	0.235	1.24e-24	CCL21SC	TNFAIP2
5.36e-83	0.563401	0.734	0.423	2.05e-78	CCL21SC	C1R
2.57e-22	0.56103	0.384	0.278	9.81e-18	CCL21SC	AHR
8.47e-49	0.5608	0.338	0.158	3.24e-44	CCL21SC	PDGFRA
4.97e-40	0.552796	0.506	0.343	1.9e-35	CCL21SC	AKAP12
2.46e-30	0.55011	0.613	0.521	9.42e-26	CCL21SC	ZRANB2
3.06e-19	0.54516	0.478	0.407	1.17e-14	CCL21SC	MYCBP2
1.38e-32	0.54481	0.292	0.161	5.27e-28	CCL21SC	LIFR
8.22e-51	0.539527	0.345	0.158	3.14e-46	CCL21SC	APOC1
2.54e-45	0.536771	0.321	0.155	9.69e-41	CCL21SC	RBP1
1.73e-31	0.535036	0.449	0.303	6.62e-27	CCL21SC	PIK3R1
2.34e-21	0.528126	0.417	0.317	8.94e-17	CCL21SC	NRP1
6.26e-22	0.515419	0.325	0.221	2.39e-17	CCL21SC	FAM13A
5.37e-239	0.514353	0.952	0.426	2.05e-234	CCL21SC	DCN
3.45e-36	0.509013	0.474	0.322	1.32e-31	CCL21SC	LY6E
5.73e-20	0.497453	0.475	0.384	2.19e-15	CCL21SC	NR2F2-AS1
3.98e-34	0.495713	0.516	0.36	1.52e-29	CCL21SC	TFPI
7.64e-31	0.494078	0.73	0.661	2.92e-26	CCL21SC	ARGLU1
2.08e-07	0.493979	0.616	0.64	0.00796467	CCL21SC	A2M
2.81e-35	0.492072	0.749	0.676	1.07e-30	CCL21SC	DDX17
1.98e-18	0.489729	0.594	0.545	7.56e-14	CCL21SC	RSRP1
1.61e-30	0.480846	0.477	0.331	6.16e-26	CCL21SC	CD44
5.66e-28	0.480635	0.305	0.184	2.16e-23	CCL21SC	CAMK2D
1.76e-25	0.477712	0.29	0.162	6.71e-21	CCL21SC	GPC3
1.15e-53	0.476677	0.879	0.828	4.39e-49	CCL21SC	NUCKS1
6.84e-21	0.47607	0.368	0.271	2.61e-16	CCL21SC	CCDC50
2.37e-23	0.474699	0.658	0.582	9.06e-19	CCL21SC	IGFBP4
8.67e-26	0.473005	0.589	0.485	3.31e-21	CCL21SC	SPTBN1
1.03e-34	0.473005	0.629	0.491	3.93e-30	CCL21SC	TIMP2
4.64e-18	0.469304	0.413	0.321	1.77e-13	CCL21SC	SLC40A1
5.38e-12	0.468647	0.368	0.308	2.06e-07	CCL21SC	FTX
9.09e-25	0.467872	0.327	0.198	3.47e-20	CCL21SC	THY1
3.03e-17	0.463842	0.367	0.278	1.16e-12	CCL21SC	MAGI2-AS3
8.88e-20	0.462906	0.523	0.454	3.39e-15	CCL21SC	HMGN1
5.27e-25	0.462894	0.332	0.216	2.02e-20	CCL21SC	WLS
6.65e-18	0.461637	0.909	0.897	2.54e-13	CCL21SC	IGFBP5
4.16e-25	0.460742	0.587	0.511	1.59e-20	CCL21SC	RBPJ
3.66e-15	0.45911	0.41	0.338	1.4e-10	CCL21SC	COL4A2
4.43e-15	0.456374	0.253	0.176	1.69e-10	CCL21SC	HIVEP1
6.24e-23	0.455499	0.614	0.547	2.38e-18	CCL21SC	HP1BP3
5.01e-10	0.454832	0.367	0.31	1.91e-05	CCL21SC	LAMC1
7.16e-19	0.452624	0.586	0.533	2.74e-14	CCL21SC	SF1
2.33e-54	0.450299	0.942	0.887	8.92e-50	CCL21SC	NR2F2
5.79e-22	0.449584	0.3	0.191	2.21e-17	CCL21SC	CRYBG3
3.11e-19	0.448322	0.418	0.333	1.19e-14	CCL21SC	ENAH
8.1e-11	0.446533	0.384	0.328	3.1e-06	CCL21SC	DKK3
1.18e-19	0.445608	0.326	0.221	4.52e-15	CCL21SC	RHOBTB3
1.57e-21	0.444992	0.326	0.222	6.01e-17	CCL21SC	LAPTM4B
9.92e-20	0.443457	0.455	0.363	3.79e-15	CCL21SC	PLEKHA4
3.15e-27	0.442487	0.747	0.701	1.2e-22	CCL21SC	HSP90B1
5.02e-26	0.442312	0.42	0.288	1.92e-21	CCL21SC	MDK
8.88e-22	0.437345	0.691	0.658	3.39e-17	CCL21SC	N4BP2L2
1.61e-20	0.437271	0.545	0.458	6.17e-16	CCL21SC	IL6ST
3.98e-11	0.434648	0.377	0.317	1.52e-06	CCL21SC	TYMP
3.78e-33	0.42784	0.784	0.745	1.45e-28	CCL21SC	SEC62
2.22e-20	0.42728	0.462	0.372	8.48e-16	CCL21SC	NPC2
1.23e-17	0.426876	0.44	0.351	4.69e-13	CCL21SC	FGFR1
2.55e-10	0.426105	0.319	0.255	9.75e-06	CCL21SC	ITGA1
1.5e-08	0.425508	0.477	0.439	0.000572282	CCL21SC	CLU
3.77e-42	0.420331	0.899	0.867	1.44e-37	CCL21SC	TMSB10
1.16e-09	0.418894	0.324	0.266	4.44e-05	CCL21SC	COL4A1
1.74e-15	0.409709	0.354	0.262	6.66e-11	CCL21SC	HIC1
8.66e-30	0.40545	0.558	0.391	3.31e-25	CCL21SC	MARCKS
1.65e-10	0.403548	0.517	0.486	6.31e-06	CCL21SC	BOD1L1
7.1e-22	0.401505	0.301	0.187	2.71e-17	CCL21SC	TNFSF10
7.81e-17	0.401027	0.321	0.23	2.99e-12	CCL21SC	POLR2J3
3.81e-31	0.39994	0.257	0.131	1.46e-26	CCL21SC	VWA1
2.7e-25	0.399874	0.664	0.576	1.03e-20	CCL21SC	PSAP
1.49e-18	0.399738	0.339	0.235	5.7e-14	CCL21SC	ISLR
3.18e-18	0.398748	0.393	0.301	1.21e-13	CCL21SC	TMEM35B
3.97e-11	0.396019	0.421	0.371	1.52e-06	CCL21SC	RBMS3
7.04e-20	0.395454	0.457	0.35	2.69e-15	CCL21SC	CPQ
1.43e-19	0.392338	0.72	0.691	5.46e-15	CCL21SC	TCF4
1.5e-14	0.391264	0.372	0.29	5.72e-10	CCL21SC	LINC01197
1.94e-10	0.389385	0.436	0.392	7.41e-06	CCL21SC	NKTR
3.8e-11	0.385962	0.315	0.251	1.45e-06	CCL21SC	BDH2
1.05e-20	0.38332	0.635	0.585	4.01e-16	CCL21SC	NFIC
3.18e-21	0.383069	0.296	0.192	1.21e-16	CCL21SC	HNMT
8.04e-12	0.382122	0.339	0.275	3.07e-07	CCL21SC	CLEC11A
3.72e-07	0.380976	0.393	0.369	0.014238	CCL21SC	JMJD1C
4.93e-11	0.380714	0.274	0.205	1.89e-06	CCL21SC	CEP126
4.33e-19	0.380515	0.433	0.33	1.66e-14	CCL21SC	RNASE4
2.91e-11	0.379841	0.307	0.234	1.11e-06	CCL21SC	GABPB1-AS1
2.29e-13	0.37907	0.46	0.41	8.74e-09	CCL21SC	OSBPL1A
2.92e-17	0.376771	0.428	0.339	1.12e-12	CCL21SC	PRNP
8.82e-19	0.376383	0.848	0.809	3.37e-14	CCL21SC	IGHG1
3.14e-14	0.375922	0.333	0.251	1.2e-09	CCL21SC	METTL7A
5.45e-30	0.374914	0.704	0.58	2.08e-25	CCL21SC	SERPING1
6.39e-12	0.374115	0.569	0.547	2.44e-07	CCL21SC	SCAF11
3.34e-47	0.37228	0.976	0.958	1.28e-42	CCL21SC	CALD1
3.39e-10	0.372053	0.583	0.574	1.3e-05	CCL21SC	MPHOSPH8
3.9e-07	0.37142	0.321	0.277	0.0149199	CCL21SC	AHI1
1.45e-42	0.370905	0.954	0.95	5.55e-38	CCL21SC	CD63
2.17e-15	0.369678	0.383	0.306	8.31e-11	CCL21SC	ARL5A
2.98e-15	0.369467	0.633	0.605	1.14e-10	CCL21SC	PRRC2C
7.65e-11	0.369311	0.502	0.471	2.92e-06	CCL21SC	CHD9
1.14e-37	0.366999	0.949	0.903	4.34e-33	CCL21SC	TXNIP
1.4e-13	0.366421	0.431	0.363	5.34e-09	CCL21SC	SGCE
1.07e-08	0.3642	0.388	0.345	0.000410885	CCL21SC	MEIS2
9.33e-08	0.361957	0.337	0.29	0.00356466	CCL21SC	GCC2
3.6e-08	0.361181	0.691	0.681	0.0013773	CCL21SC	NFKBIA
6e-11	0.360287	0.431	0.37	2.29e-06	CCL21SC	CCND2
3.05e-27	0.356973	0.35	0.207	1.17e-22	CCL21SC	ABCA8
1.46e-06	0.356371	0.441	0.415	0.0559669	CCL21SC	SYNE1
2.24e-16	0.355145	0.261	0.171	8.56e-12	CCL21SC	ZCCHC24
3.97e-21	0.355068	0.28	0.166	1.52e-16	CCL21SC	CHRDL1
6.04e-12	0.352151	0.577	0.559	2.31e-07	CCL21SC	PNN
0.00722217	0.351816	0.519	0.546	1	CCL21SC	BGN
7.16e-13	0.35137	0.438	0.378	2.74e-08	CCL21SC	EPB41L4A-AS1
5.55e-34	0.350938	0.905	0.87	2.12e-29	CCL21SC	HLA-B
4.57e-09	0.349032	0.38	0.333	0.000174496	CCL21SC	VGLL4
1.17e-13	0.348973	0.309	0.219	4.48e-09	CCL21SC	EMP1
1.47e-16	0.347456	0.656	0.636	5.63e-12	CCL21SC	DAD1
3.63e-13	0.345138	0.278	0.198	1.39e-08	CCL21SC	MPZL1
0.00220368	0.343449	0.431	0.436	1	CCL21SC	VEGFA
2.6e-57	0.342416	0.999	0.997	9.95e-53	CCL21SC	IGKC
1.34e-17	0.341184	0.801	0.787	5.13e-13	CCL21SC	SRRM2
8.26e-09	0.341041	0.369	0.33	0.000315644	CCL21SC	SSBP2
8.91e-13	0.338292	0.273	0.194	3.4e-08	CCL21SC	DCLK1
2.06e-18	0.337884	0.676	0.645	7.89e-14	CCL21SC	KRTCAP2
6.75e-11	0.337462	0.54	0.508	2.58e-06	CCL21SC	TMBIM4
2.15e-07	0.336327	0.348	0.307	0.00820774	CCL21SC	HSPG2
2.44e-07	0.334366	0.344	0.31	0.00932783	CCL21SC	FNBP4
8.7e-08	0.332608	0.39	0.354	0.00332395	CCL21SC	PHF3
7.39e-16	0.331891	0.62	0.595	2.83e-11	CCL21SC	LEPROT
7.76e-09	0.331803	0.379	0.328	0.000296652	CCL21SC	UPF2
1.38e-14	0.330544	0.279	0.198	5.27e-10	CCL21SC	CHPT1
1.95e-09	0.330053	0.281	0.22	7.44e-05	CCL21SC	TRIM56
3.25e-18	0.328225	0.685	0.652	1.24e-13	CCL21SC	PPIB
8.28e-11	0.328215	0.336	0.271	3.16e-06	CCL21SC	RCN1
8.69e-12	0.326465	0.266	0.194	3.32e-07	CCL21SC	TTC14
1.61e-20	0.32632	0.825	0.832	6.15e-16	CCL21SC	CIRBP
1.12e-08	0.325242	0.277	0.226	0.00042742	CCL21SC	NFYB
5.01e-12	0.323571	0.413	0.346	1.91e-07	CCL21SC	CTSF
0.0018422	0.322359	0.469	0.456	1	CCL21SC	IER3
7.25e-09	0.321852	0.431	0.394	0.000277206	CCL21SC	OSBPL8
1.08e-13	0.320196	0.705	0.698	4.14e-09	CCL21SC	NFIB
2e-09	0.319642	0.443	0.407	7.65e-05	CCL21SC	IFI27L2
2.49e-06	0.31958	0.354	0.322	0.0953288	CCL21SC	ZNF106
8.4e-17	0.319301	0.981	0.967	3.21e-12	CCL21SC	IGFBP7
4.89e-11	0.317467	0.379	0.314	1.87e-06	CCL21SC	TNFRSF1A
7.86e-11	0.316934	0.302	0.223	3.01e-06	CCL21SC	PRELP
9.58e-08	0.316794	0.375	0.333	0.00366366	CCL21SC	LTBP3
2.63e-05	0.316588	0.351	0.327	1	CCL21SC	RBMS1
3.1e-08	0.315903	0.319	0.265	0.00118633	CCL21SC	ILF3-DT
4.62e-13	0.315408	0.521	0.474	1.77e-08	CCL21SC	SNHG7
1.51e-08	0.31476	0.269	0.212	0.000575872	CCL21SC	SNTB2
4.18e-06	0.314653	0.385	0.364	0.159907	CCL21SC	CWF19L2
4.17e-13	0.311812	0.43	0.348	1.59e-08	CCL21SC	TSPAN4
5.31e-05	0.311628	0.275	0.241	1	CCL21SC	ADAR
1.15e-06	0.310722	0.328	0.289	0.0438533	CCL21SC	PPFIBP1
3.27e-18	0.30998	0.783	0.754	1.25e-13	CCL21SC	RBM39
1.16e-16	0.309324	0.488	0.393	4.45e-12	CCL21SC	TLE5
0.00021527	0.30912	0.463	0.476	1	CCL21SC	FKBP1A
1.33e-08	0.308601	0.393	0.343	0.000508879	CCL21SC	TJP1
7.69e-05	0.307756	0.488	0.496	1	CCL21SC	SRSF10
3.82e-16	0.306877	0.454	0.34	1.46e-11	CCL21SC	MXRA8
5.51e-10	0.305801	0.59	0.573	2.1e-05	CCL21SC	CNN3
1.23e-25	0.304308	0.858	0.842	4.7e-21	CCL21SC	LAPTM4A
8.45e-24	0.303896	0.35	0.217	3.23e-19	CCL21SC	CTSK
3.47e-06	0.299982	0.315	0.274	0.132466	CCL21SC	PHLDB1
1.25e-19	0.299893	0.815	0.796	4.77e-15	CCL21SC	HLA-C
7.56e-05	0.298887	0.372	0.355	1	CCL21SC	OTUD6B-AS1
1.45e-05	0.298641	0.262	0.226	0.555721	CCL21SC	ERICH1
1.45e-07	0.298507	0.27	0.218	0.00555102	CCL21SC	TUG1
1.54e-40	0.297869	0.986	0.975	5.89e-36	CCL21SC	IGLC2
5.91e-16	0.297782	0.743	0.712	2.26e-11	CCL21SC	AHNAK
5.83e-07	0.296639	0.449	0.421	0.0222704	CCL21SC	CYBA
0.0002372	0.296086	0.377	0.365	1	CCL21SC	QKI
1.41e-06	0.295344	0.287	0.245	0.0537714	CCL21SC	HACD3
1.43e-06	0.295299	0.413	0.388	0.0547983	CCL21SC	SERINC1
5.72e-07	0.293771	0.313	0.273	0.0218793	CCL21SC	TMOD3
3.2e-11	0.293045	0.268	0.19	1.22e-06	CCL21SC	CHN1
8.58e-09	0.290477	0.359	0.285	0.000327917	CCL21SC	NNMT
3.5e-06	0.288818	0.442	0.42	0.133651	CCL21SC	SPATS2L
2.9e-08	0.288402	0.539	0.536	0.00110835	CCL21SC	PSIP1
2.35e-23	0.288215	0.893	0.874	8.98e-19	CCL21SC	HLA-A
6e-07	0.28755	0.391	0.362	0.0229324	CCL21SC	SLC25A36
7.58e-06	0.286854	0.285	0.247	0.28963	CCL21SC	MAML2
1.86e-14	0.286172	0.252	0.162	7.12e-10	CCL21SC	OLFML3
8.14e-06	0.285948	0.441	0.424	0.3113	CCL21SC	ASH1L
4.08e-06	0.285593	0.3	0.267	0.15582	CCL21SC	LRRFIP2
5.99e-07	0.283886	0.256	0.209	0.0229123	CCL21SC	RASSF8
4.83e-07	0.283254	0.315	0.273	0.0184663	CCL21SC	IFNGR1
1.66e-05	0.283204	0.408	0.391	0.635999	CCL21SC	MACF1
3.34e-05	0.282593	0.273	0.242	1	CCL21SC	TMEM205
4.18e-05	0.281652	0.466	0.461	1	CCL21SC	TNRC6B
3.88e-05	0.280391	0.413	0.4	1	CCL21SC	SNRNP70
8.92e-07	0.279997	0.41	0.381	0.0341086	CCL21SC	PHIP
4.75e-06	0.279698	0.527	0.539	0.181557	CCL21SC	EMP2
0.000250602	0.279171	0.489	0.514	1	CCL21SC	SRSF11
0.000288206	0.278672	0.286	0.265	1	CCL21SC	ECHDC2
1.44e-06	0.277673	0.321	0.279	0.0549983	CCL21SC	TRIM44
1.41e-05	0.277471	0.294	0.258	0.537531	CCL21SC	TMX4
2.79e-05	0.276363	0.454	0.448	1	CCL21SC	U2SURP
0.000863253	0.276234	0.26	0.24	1	CCL21SC	ZNF322
1.65e-07	0.275884	0.42	0.375	0.00632009	CCL21SC	LGALS3BP
0.000128818	0.275658	0.441	0.443	1	CCL21SC	NSD3
1.81e-12	0.275445	0.588	0.539	6.91e-08	CCL21SC	GAS6
6.51e-05	0.275068	0.323	0.299	1	CCL21SC	CCDC82
1.76e-06	0.274891	0.286	0.244	0.0673528	CCL21SC	CDC40
6.81e-06	0.27376	0.299	0.255	0.26042	CCL21SC	ITGA8
2.77e-05	0.273519	0.3	0.27	1	CCL21SC	MED13L
0.000174839	0.273497	0.262	0.23	1	CCL21SC	SNHG14
3.2e-21	0.272699	0.779	0.712	1.22e-16	CCL21SC	COL6A2
6.48e-06	0.272654	0.548	0.567	0.247527	CCL21SC	KMT2E
1.57e-28	0.272606	0.939	0.898	6.02e-24	CCL21SC	ITM2B
4.23e-05	0.270794	0.318	0.281	1	CCL21SC	CITED2
1.8e-06	0.26926	0.462	0.454	0.068819	CCL21SC	TM9SF3
2.88e-07	0.269004	0.469	0.444	0.0110068	CCL21SC	TTC3
1.84e-12	0.268262	0.723	0.73	7.04e-08	CCL21SC	MYL12B
4.15e-05	0.266758	0.396	0.382	1	CCL21SC	SELENOF
7.5e-07	0.266175	0.42	0.39	0.0286673	CCL21SC	EVA1B
0.000299916	0.266118	0.298	0.271	1	CCL21SC	CSF1
0.000486506	0.266106	0.29	0.271	1	CCL21SC	ANAPC5
0.000266283	0.265862	0.29	0.266	1	CCL21SC	IFNAR1
7.36e-06	0.264811	0.355	0.322	0.281395	CCL21SC	CFLAR
0.00145709	0.264126	0.322	0.309	1	CCL21SC	GLG1
0.000100375	0.264004	0.294	0.267	1	CCL21SC	CD47
0.000769747	0.262987	0.325	0.301	1	CCL21SC	UGCG
9.77e-05	0.262981	0.281	0.251	1	CCL21SC	CREBZF
0.000106469	0.262918	0.294	0.267	1	CCL21SC	RNF145
6.27e-06	0.262546	0.32	0.285	0.239837	CCL21SC	GATAD1
0.000119317	0.262513	0.581	0.601	1	CCL21SC	RBM25
9.23e-07	0.262226	0.46	0.448	0.0352821	CCL21SC	LRPAP1
9e-05	0.262084	0.36	0.341	1	CCL21SC	DDR2
1.53e-05	0.261182	0.279	0.238	0.584772	CCL21SC	LINC-PINT
2.12e-07	0.260762	0.29	0.238	0.00811542	CCL21SC	PARVA
0.00377198	0.258749	0.422	0.433	1	CCL21SC	ANKRD11
2.63e-13	0.258011	0.79	0.799	1.01e-08	CCL21SC	NOP53
0.00867916	0.256282	0.291	0.286	1	CCL21SC	MCFD2
3.28e-05	0.256028	0.431	0.428	1	CCL21SC	RAB34
4.26e-05	0.25521	0.309	0.277	1	CCL21SC	RNMT
5.15e-15	0.254871	0.49	0.397	1.97e-10	CCL21SC	EMP3
4.36e-07	0.254778	0.4	0.354	0.0166757	CCL21SC	ASPH
2.38e-06	0.254556	0.451	0.439	0.0911023	CCL21SC	SF3B2
0.000141728	0.253688	0.5	0.498	1	CCL21SC	MYH9
0.00220356	0.252765	0.279	0.261	1	CCL21SC	SMARCA2
0.000337273	0.252493	0.442	0.438	1	CCL21SC	BBX
0.00308038	0.250953	0.314	0.3	1	CCL21SC	NUCB2
9.23e-226	2.73624	0.658	0.244	3.53e-221	CCL19SC	CCL19
0	2.37115	0.622	0.115	0	CCL19SC	TM4SF1
0	2.13838	0.537	0.049	0	CCL19SC	CD36
0	2.08808	0.864	0.277	0	CCL19SC	STEAP4
3.07e-155	2.05955	0.783	0.496	1.17e-150	CCL19SC	CCL2
1.53e-154	1.69242	0.721	0.389	5.86e-150	CCL19SC	FABP4
9.79e-257	1.64552	0.844	0.464	3.74e-252	CCL19SC	PMEPA1
2.22e-166	1.60778	0.858	0.527	8.47e-162	CCL19SC	RGS16
3.33e-111	1.27845	0.764	0.537	1.27e-106	CCL19SC	IRF1
1.14e-101	1.18548	0.828	0.655	4.34e-97	CCL19SC	NFKBIA
1.43e-118	1.18477	0.48	0.195	5.48e-114	CCL19SC	FABP5
8.74e-191	1.11617	0.607	0.202	3.34e-186	CCL19SC	CTSC
6.14e-224	1.10002	0.981	0.855	2.35e-219	CCL19SC	HLA-B
1.4e-184	1.08545	0.592	0.197	5.37e-180	CCL19SC	FAM13C
4.37e-52	1.08276	0.717	0.537	1.67e-47	CCL19SC	RGS5
1.57e-166	1.06943	0.486	0.138	5.99e-162	CCL19SC	RBP5
1.06e-135	1.06834	0.402	0.121	4.03e-131	CCL19SC	IL32
1.48e-151	1.05965	0.539	0.202	5.65e-147	CCL19SC	ABCC9
2.55e-161	1.0398	0.485	0.149	9.74e-157	CCL19SC	CHN1
9.27e-92	1.0315	0.461	0.208	3.54e-87	CCL19SC	HGF
1.42e-137	1.00762	0.559	0.244	5.44e-133	CCL19SC	C20orf27
5.03e-126	1.00717	0.611	0.297	1.92e-121	CCL19SC	ARHGDIB
2.24e-73	0.963671	0.77	0.607	8.56e-69	CCL19SC	SOCS3
2.02e-176	0.95074	0.314	0.052	7.71e-172	CCL19SC	SSTR2
1.27e-94	0.94829	0.523	0.263	4.84e-90	CCL19SC	UGCG
2.2e-110	0.941256	0.6	0.309	8.42e-106	CCL19SC	CD44
1.74e-71	0.92922	0.607	0.369	6.64e-67	CCL19SC	ECRG4
7.86e-61	0.904973	0.555	0.34	3e-56	CCL19SC	GEM
1.36e-142	0.900595	0.378	0.093	5.18e-138	CCL19SC	TDO2
1.44e-85	0.886584	0.508	0.267	5.5e-81	CCL19SC	TBX3
4.27e-82	0.868022	0.959	0.887	1.63e-77	CCL19SC	IGFBP5
2.5e-90	0.862684	0.483	0.226	9.56e-86	CCL19SC	ANGPT2
7.06e-68	0.856789	0.856	0.769	2.7e-63	CCL19SC	IER2
1.53e-61	0.847869	0.3	0.119	5.83e-57	CCL19SC	TNFAIP3
4.44e-47	0.830328	0.363	0.18	1.7e-42	CCL19SC	VCAM1
3.21e-25	0.830126	0.437	0.316	1.23e-20	CCL19SC	MYC
4.54e-45	0.830024	0.535	0.355	1.74e-40	CCL19SC	SOX4
1.83e-66	0.823919	0.843	0.738	6.98e-62	CCL19SC	EGR1
1.15e-128	0.82317	0.92	0.753	4.4e-124	CCL19SC	IFITM2
5.1e-50	0.822715	0.664	0.487	1.95e-45	CCL19SC	CCN1
5.19e-104	0.82104	0.782	0.556	1.99e-99	CCL19SC	EPS8
5.25e-70	0.811777	0.842	0.709	2.01e-65	CCL19SC	ZFP36
5.61e-139	0.811279	0.552	0.195	2.14e-134	CCL19SC	ADGRF5
6.2e-133	0.810676	0.964	0.861	2.37e-128	CCL19SC	HLA-A
1.08e-177	0.809163	0.988	0.935	4.12e-173	CCL19SC	IFITM3
1.06e-55	0.80608	0.387	0.187	4.06e-51	CCL19SC	THY1
8.18e-52	0.804355	0.363	0.178	3.13e-47	CCL19SC	ADAMTS4
4.84e-153	0.798769	0.983	0.88	1.85e-148	CCL19SC	NR2F2
2.62e-144	0.792131	0.968	0.797	1e-139	CCL19SC	LHFPL6
1.53e-105	0.788658	0.954	0.814	5.83e-101	CCL19SC	BTG1
1.18e-49	0.788198	0.695	0.558	4.51e-45	CCL19SC	BRD2
2.47e-60	0.784996	0.618	0.413	9.43e-56	CCL19SC	SLC2A3
9.91e-29	0.779059	0.578	0.468	3.79e-24	CCL19SC	SOD2
1.85e-113	0.773547	0.917	0.776	7.08e-109	CCL19SC	HLA-C
2.02e-100	0.769521	0.373	0.131	7.73e-96	CCL19SC	WNT6
1.54e-74	0.768106	0.515	0.289	5.88e-70	CCL19SC	FAM162B
4.81e-93	0.766954	0.873	0.739	1.84e-88	CCL19SC	EIF4A1
7.87e-59	0.76235	0.814	0.651	3.01e-54	CCL19SC	HES1
5.59e-70	0.757412	0.403	0.189	2.14e-65	CCL19SC	ANGPT1
1.84e-49	0.747012	0.576	0.408	7.05e-45	CCL19SC	LGI4
9.74e-64	0.74688	0.528	0.316	3.72e-59	CCL19SC	MYO1B
3.02e-50	0.745698	0.639	0.46	1.15e-45	CCL19SC	INTS6
4.18e-54	0.739187	0.645	0.485	1.6e-49	CCL19SC	SYNPO2
3.25e-96	0.735812	0.38	0.137	1.24e-91	CCL19SC	KCNJ8
1.28e-102	0.733086	0.347	0.11	4.89e-98	CCL19SC	RALGPS2
3.56e-52	0.72458	0.528	0.352	1.36e-47	CCL19SC	CCND2
1.42e-72	0.68791	0.477	0.227	5.44e-68	CCL19SC	GGT5
4.01e-45	0.68492	0.606	0.444	1.53e-40	CCL19SC	CAMK2N1
8.58e-48	0.680707	0.624	0.462	3.28e-43	CCL19SC	PPP1R10
8.41e-144	0.678864	0.692	0.356	3.21e-139	CCL19SC	CCL21
4.07e-70	0.673963	0.361	0.15	1.56e-65	CCL19SC	PRKAR2B
4.07e-171	0.666641	0.997	0.98	1.55e-166	CCL19SC	B2M
9.5e-37	0.661716	0.709	0.596	3.63e-32	CCL19SC	PDGFRB
6.61e-76	0.658361	0.334	0.129	2.53e-71	CCL19SC	EPHA2
2.02e-64	0.657404	0.666	0.467	7.72e-60	CCL19SC	MYH9
8.07e-83	0.656452	0.477	0.22	3.09e-78	CCL19SC	SLC9A3R2
3.87e-57	0.654168	0.908	0.848	1.48e-52	CCL19SC	JUNB
8.24e-54	0.651682	0.795	0.578	3.15e-49	CCL19SC	NOTCH3
3.07e-57	0.651396	0.4	0.207	1.17e-52	CCL19SC	PRXL2A
9.18e-48	0.650293	0.478	0.298	3.51e-43	CCL19SC	TYMP
6.14e-56	0.644984	0.438	0.248	2.35e-51	CCL19SC	NCK2
3.13e-47	0.640146	0.848	0.757	1.2e-42	CCL19SC	HSPA1B
1.29e-57	0.63056	0.915	0.808	4.94e-53	CCL19SC	ZFP36L1
4.25e-51	0.626038	0.283	0.118	1.63e-46	CCL19SC	ICAM1
4.61e-82	0.622823	0.265	0.077	1.76e-77	CCL19SC	GUCY1A2
6.15e-42	0.620487	0.457	0.283	2.35e-37	CCL19SC	ADRA2A
2.94e-64	0.617229	0.591	0.346	1.12e-59	CCL19SC	TFPI
2.8e-55	0.606778	0.407	0.216	1.07e-50	CCL19SC	PDE1A
9.55e-67	0.588934	0.842	0.588	3.65e-62	CCL19SC	TINAGL1
1.87e-68	0.588722	0.867	0.718	7.14e-64	CCL19SC	PRRX1
2.68e-49	0.583145	0.315	0.15	1.03e-44	CCL19SC	REM1
2.48e-32	0.580121	0.833	0.745	9.47e-28	CCL19SC	FOSB
3.38e-61	0.57956	0.442	0.214	1.29e-56	CCL19SC	TMEM176A
2.01e-72	0.570991	0.873	0.71	7.7e-68	CCL19SC	ZEB2
3.35e-25	0.570694	0.413	0.275	1.28e-20	CCL19SC	NNMT
1.2e-40	0.560575	0.381	0.217	4.59e-36	CCL19SC	SEPTIN4
7.29e-45	0.557343	0.424	0.248	2.79e-40	CCL19SC	CSF1
1.32e-20	0.551014	0.351	0.243	5.04e-16	CCL19SC	TGFBI
1.98e-42	0.549444	0.307	0.15	7.56e-38	CCL19SC	NCKAP5
2.58e-64	0.544264	0.34	0.136	9.88e-60	CCL19SC	ARHGAP15
1.24e-42	0.54113	0.576	0.405	4.75e-38	CCL19SC	ANKRD29
2.15e-35	0.538333	0.901	0.882	8.23e-31	CCL19SC	FOS
1.32e-43	0.53689	0.347	0.176	5.03e-39	CCL19SC	FHL2
2.37e-48	0.534463	0.34	0.169	9.06e-44	CCL19SC	ASAP1
7.63e-28	0.528142	0.732	0.616	2.92e-23	CCL19SC	CEBPD
2.95e-25	0.527932	0.576	0.436	1.13e-20	CCL19SC	IER3
3.69e-43	0.525437	0.974	0.928	1.41e-38	CCL19SC	HSPA1A
7.97e-30	0.525037	0.588	0.459	3.05e-25	CCL19SC	ARHGAP29
4.41e-39	0.521178	0.381	0.221	1.69e-34	CCL19SC	ARHGAP42
9.95e-30	0.519671	0.809	0.716	3.8e-25	CCL19SC	DNAJB1
3.75e-26	0.51431	0.581	0.473	1.43e-21	CCL19SC	DLC1
9.96e-49	0.512249	0.355	0.177	3.81e-44	CCL19SC	IFITM1
1.53e-32	0.51161	0.644	0.53	5.85e-28	CCL19SC	DDX3X
9.09e-29	0.51017	0.612	0.508	3.47e-24	CCL19SC	MCL1
5.53e-43	0.506701	0.317	0.158	2.11e-38	CCL19SC	AC100793.2
1.13e-25	0.504273	0.419	0.289	4.31e-21	CCL19SC	MDK
2.1e-31	0.504246	0.471	0.343	8.04e-27	CCL19SC	TMEM173
2.04e-36	0.503958	0.596	0.449	7.82e-32	CCL19SC	IL6ST
1.58e-40	0.502885	0.52	0.354	6.03e-36	CCL19SC	RERG
9.05e-38	0.502286	0.728	0.621	3.46e-33	CCL19SC	STAT3
2.71e-26	0.501115	0.77	0.682	1.04e-21	CCL19SC	SPARC
9.38e-35	0.497397	0.439	0.278	3.59e-30	CCL19SC	LINC01197
3.09e-23	0.496427	0.394	0.276	1.18e-18	CCL19SC	TRIM8
3.02e-57	0.496426	0.781	0.576	1.15e-52	CCL19SC	EPHX1
6.53e-40	0.492535	0.722	0.57	2.5e-35	CCL19SC	IGFBP4
4.95e-51	0.491427	0.874	0.784	1.89e-46	CCL19SC	PABPC1
6.09e-40	0.489481	0.311	0.156	2.33e-35	CCL19SC	FBLIM1
6.14e-41	0.48923	0.674	0.524	2.35e-36	CCL19SC	NDRG2
3.81e-30	0.483694	0.507	0.361	1.46e-25	CCL19SC	IER5
4.27e-35	0.479709	0.335	0.191	1.63e-30	CCL19SC	BCL3
1.41e-34	0.476727	0.613	0.481	5.4e-30	CCL19SC	IFI16
2.78e-23	0.475871	0.361	0.246	1.06e-18	CCL19SC	ABHD5
1.22e-19	0.473345	0.442	0.34	4.66e-15	CCL19SC	NAMPT
4.17e-35	0.473322	0.782	0.684	1.59e-30	CCL19SC	LMO4
2.02e-33	0.472941	0.454	0.3	7.74e-29	CCL19SC	TNFRSF1A
1.23e-31	0.47133	0.654	0.527	4.7e-27	CCL19SC	DPYSL2
4.07e-30	0.470679	0.439	0.298	1.56e-25	CCL19SC	FXYD6
1.56e-22	0.465602	0.493	0.372	5.97e-18	CCL19SC	NFKBIZ
2.23e-20	0.465509	0.251	0.154	8.52e-16	CCL19SC	GJC1
3.65e-37	0.462478	0.657	0.482	1.39e-32	CCL19SC	ISYNA1
1.52e-30	0.462028	0.81	0.724	5.8e-26	CCL19SC	SRSF7
1.03e-18	0.460817	0.379	0.283	3.92e-14	CCL19SC	HEXIM1
5.71e-30	0.460736	0.391	0.257	2.18e-25	CCL19SC	ETS1
9.97e-25	0.460071	0.765	0.635	3.81e-20	CCL19SC	ID3
2.91e-24	0.45422	0.504	0.396	1.11e-19	CCL19SC	TNS2
8.93e-28	0.452939	0.92	0.888	3.41e-23	CCL19SC	JUN
7.86e-17	0.452752	0.415	0.327	3e-12	CCL19SC	VMP1
2.46e-23	0.449996	0.443	0.336	9.41e-19	CCL19SC	SORBS3
8.76e-19	0.448198	0.376	0.27	3.35e-14	CCL19SC	CITED2
1.3e-36	0.446902	0.81	0.674	4.96e-32	CCL19SC	TCF4
5.74e-44	0.445342	0.49	0.276	2.19e-39	CCL19SC	TMEM176B
5.37e-27	0.44321	0.699	0.595	2.05e-22	CCL19SC	TRA2B
1.14e-35	0.441294	0.853	0.762	4.35e-31	CCL19SC	FUS
3.63e-37	0.438979	0.935	0.869	1.39e-32	CCL19SC	DDX5
4.27e-23	0.438017	0.357	0.243	1.63e-18	CCL19SC	ING1
3.18e-24	0.437145	0.718	0.622	1.21e-19	CCL19SC	CCNL1
7.56e-20	0.433405	0.442	0.344	2.89e-15	CCL19SC	GUCY1B1
1.3e-25	0.433243	0.549	0.428	4.97e-21	CCL19SC	SLCO3A1
4.08e-31	0.432967	0.286	0.155	1.56e-26	CCL19SC	EDNRB
1.08e-18	0.432227	0.293	0.192	4.11e-14	CCL19SC	CCDC71L
1.31e-24	0.430165	0.455	0.337	5.01e-20	CCL19SC	PLEKHH3
4.33e-25	0.430157	0.485	0.358	1.65e-20	CCL19SC	PLEKHA4
2.96e-24	0.426793	0.284	0.171	1.13e-19	CCL19SC	IRF9
1.88e-19	0.426704	0.566	0.476	7.17e-15	CCL19SC	COL18A1
2.45e-33	0.426514	0.252	0.125	9.36e-29	CCL19SC	LURAP1L
2.58e-35	0.425084	0.264	0.125	9.88e-31	CCL19SC	CLSTN2
8.32e-18	0.42282	0.363	0.264	3.18e-13	CCL19SC	PCSK7
5.41e-40	0.420541	0.897	0.806	2.07e-35	CCL19SC	SON
2.2e-27	0.41997	0.636	0.527	8.41e-23	CCL19SC	PSME1
3.23e-18	0.419796	0.566	0.497	1.23e-13	CCL19SC	SLC38A2
4.41e-66	0.419766	0.991	0.947	1.69e-61	CCL19SC	H3F3B
6.03e-14	0.418487	0.462	0.378	2.3e-09	CCL19SC	TLE4
8.63e-12	0.41797	0.456	0.384	3.3e-07	CCL19SC	MAFB
1.46e-37	0.417639	0.313	0.162	5.59e-33	CCL19SC	HOPX
2.53e-13	0.412738	0.557	0.457	9.66e-09	CCL19SC	NDUFA4L2
2.21e-31	0.412526	0.822	0.719	8.45e-27	CCL19SC	PPP1R15A
3.54e-31	0.411697	0.705	0.595	1.35e-26	CCL19SC	NR3C1
7.94e-20	0.410668	0.409	0.304	3.04e-15	CCL19SC	ARHGEF17
9.16e-28	0.405744	0.515	0.384	3.5e-23	CCL19SC	PAWR
6.5e-26	0.403711	0.578	0.441	2.48e-21	CCL19SC	MIDN
6.25e-16	0.401516	0.447	0.353	2.39e-11	CCL19SC	UBE2S
2.1e-14	0.399779	0.604	0.533	8.02e-10	CCL19SC	CEBPB
1.05e-23	0.397928	0.63	0.529	4.03e-19	CCL19SC	TAGLN2
6.59e-20	0.396753	0.645	0.518	2.52e-15	CCL19SC	MEF2C
6.58e-25	0.395218	0.376	0.244	2.51e-20	CCL19SC	ITGA1
2.19e-17	0.395213	0.653	0.579	8.36e-13	CCL19SC	MYADM
2.84e-47	0.395197	0.929	0.75	1.09e-42	CCL19SC	SEPTIN7
3.42e-21	0.392721	0.46	0.337	1.31e-16	CCL19SC	AC020916.1
1.77e-20	0.389825	0.572	0.48	6.77e-16	CCL19SC	CTSD
4.15e-16	0.389478	0.487	0.404	1.59e-11	CCL19SC	YME1L1
2.37e-14	0.388542	0.299	0.217	9.06e-10	CCL19SC	NEURL1B
3.12e-41	0.385264	0.776	0.593	1.19e-36	CCL19SC	RARRES2
1.39e-19	0.384331	0.465	0.352	5.31e-15	CCL19SC	ITGA7
2.92e-23	0.383421	0.56	0.451	1.12e-18	CCL19SC	DDX39B
4.17e-18	0.383202	0.439	0.35	1.59e-13	CCL19SC	MAP1LC3A
4.73e-17	0.377553	0.74	0.667	1.81e-12	CCL19SC	DNAJA1
2.79e-20	0.377383	0.516	0.413	1.07e-15	CCL19SC	SELENBP1
1.21e-18	0.376093	0.697	0.63	4.64e-14	CCL19SC	IER5L
1.2e-14	0.374383	0.45	0.365	4.58e-10	CCL19SC	RBMS3
6.09e-07	0.37318	0.449	0.406	0.02326	CCL19SC	IFRD1
1.14e-35	0.371729	0.897	0.749	4.36e-31	CCL19SC	CPE
1.08e-14	0.371655	0.256	0.172	4.14e-10	CCL19SC	VSTM4
2.33e-20	0.369868	0.362	0.236	8.9e-16	CCL19SC	CYGB
2.69e-18	0.367013	0.306	0.205	1.03e-13	CCL19SC	ANO1
5.83e-14	0.359917	0.523	0.444	2.23e-09	CCL19SC	KLF10
5.27e-19	0.358734	0.746	0.677	2.01e-14	CCL19SC	ARID5B
3.06e-12	0.357605	0.421	0.355	1.17e-07	CCL19SC	MYLIP
2.42e-24	0.354605	0.946	0.913	9.26e-20	CCL19SC	HSP90AB1
5.18e-29	0.353528	0.624	0.478	1.98e-24	CCL19SC	LIMA1
9.75e-20	0.352928	0.257	0.154	3.73e-15	CCL19SC	SAMHD1
1.55e-31	0.352538	0.379	0.217	5.92e-27	CCL19SC	SEMA5A
4.74e-12	0.352153	0.469	0.403	1.81e-07	CCL19SC	TRA2A
4.64e-11	0.352145	0.271	0.202	1.77e-06	CCL19SC	SEPTIN11
1.17e-15	0.351462	0.4	0.308	4.47e-11	CCL19SC	RASL11A
3.37e-30	0.347486	0.82	0.697	1.29e-25	CCL19SC	RNASEK
1.14e-08	0.347148	0.405	0.347	0.000435493	CCL19SC	THUMPD3-AS1
2.1e-23	0.34489	0.821	0.748	8.04e-19	CCL19SC	RBM39
7.16e-34	0.343589	0.555	0.381	2.74e-29	CCL19SC	TLE5
1.96e-19	0.341653	0.783	0.727	7.51e-15	CCL19SC	ZFAS1
1.57e-18	0.341559	0.327	0.223	6e-14	CCL19SC	LAPTM4B
2.6e-15	0.338469	0.327	0.24	9.95e-11	CCL19SC	ASXL1
9.83e-17	0.336725	0.5	0.416	3.76e-12	CCL19SC	PKIG
3.29e-24	0.335043	0.72	0.582	1.26e-19	CCL19SC	GUCY1A1
7.54e-08	0.333847	0.469	0.429	0.0028838	CCL19SC	VEGFA
9.86e-10	0.333679	0.387	0.333	3.77e-05	CCL19SC	CSNK1E
4.64e-30	0.333167	0.517	0.331	1.77e-25	CCL19SC	CCDC102B
3.31e-10	0.331788	0.435	0.375	1.27e-05	CCL19SC	ZFAND5
5.16e-17	0.331551	0.266	0.177	1.97e-12	CCL19SC	NTHL1
4.28e-15	0.331302	0.274	0.188	1.64e-10	CCL19SC	SH3KBP1
5.46e-13	0.329947	0.315	0.231	2.09e-08	CCL19SC	LINC-PINT
5.76e-10	0.329841	0.446	0.366	2.2e-05	CCL19SC	PTP4A3
1.19e-16	0.329289	0.265	0.175	4.55e-12	CCL19SC	HLA-F
1.78e-14	0.329192	0.486	0.411	6.81e-10	CCL19SC	SPATS2L
1.7e-13	0.328331	0.415	0.322	6.5e-09	CCL19SC	SLC40A1
1.17e-14	0.327114	0.405	0.328	4.48e-10	CCL19SC	VCP
4.46e-13	0.32516	0.261	0.183	1.71e-08	CCL19SC	LAP3
1.71e-18	0.324572	0.468	0.356	6.52e-14	CCL19SC	SGCE
5.31e-31	0.32444	0.569	0.397	2.03e-26	CCL19SC	CARMN
2.43e-12	0.32283	0.447	0.381	9.28e-08	CCL19SC	KLF13
4.76e-17	0.322758	0.355	0.258	1.82e-12	CCL19SC	ANKRD10
9.62e-15	0.322755	0.755	0.702	3.68e-10	CCL19SC	HSPA8
2.04e-07	0.322343	0.287	0.237	0.00780631	CCL19SC	SNRK
7.4e-12	0.321993	0.534	0.478	2.83e-07	CCL19SC	RBM8A
3.33e-12	0.321499	0.578	0.533	1.27e-07	CCL19SC	EBF1
2.17e-13	0.320747	0.35	0.267	8.29e-09	CCL19SC	IFNGR1
0.00126894	0.32072	0.329	0.295	1	CCL19SC	CCN2
1.45e-14	0.320457	0.769	0.719	5.53e-10	CCL19SC	SRSF3
8.76e-13	0.320271	0.694	0.635	3.35e-08	CCL19SC	H2AFZ
3.99e-21	0.318549	0.524	0.377	1.52e-16	CCL19SC	FGF7
6.22e-12	0.318382	0.428	0.353	2.38e-07	CCL19SC	NUFIP2
7.22e-26	0.318015	0.958	0.882	2.76e-21	CCL19SC	TIMP3
9.11e-15	0.317804	0.287	0.202	3.48e-10	CCL19SC	ARHGAP1
1.1e-06	0.316991	0.349	0.31	0.0419529	CCL19SC	PSME2
2.3e-12	0.316779	0.289	0.212	8.81e-08	CCL19SC	ARHGAP6
1.18e-14	0.316625	0.369	0.272	4.49e-10	CCL19SC	INPP4B
1.35e-16	0.315846	0.523	0.427	5.16e-12	CCL19SC	GPX3
1.09e-13	0.315707	0.401	0.321	4.17e-09	CCL19SC	CDKN1B
6.9e-10	0.314648	0.544	0.495	2.64e-05	CCL19SC	AMD1
4e-10	0.313364	0.363	0.288	1.53e-05	CCL19SC	PHLDA1
1.82e-13	0.313239	0.662	0.619	6.98e-09	CCL19SC	SFPQ
1.34e-15	0.312052	0.464	0.383	5.1e-11	CCL19SC	TMEM256
1.82e-20	0.30971	0.677	0.562	6.97e-16	CCL19SC	GAS5
2.92e-16	0.308868	0.557	0.452	1.12e-11	CCL19SC	EPAS1
9.2e-11	0.308388	0.353	0.281	3.52e-06	CCL19SC	TSPYL2
2.14e-09	0.304089	0.427	0.374	8.16e-05	CCL19SC	STOM
2.77e-14	0.302793	0.36	0.261	1.06e-09	CCL19SC	TPPP3
5.99e-13	0.302727	0.29	0.21	2.29e-08	CCL19SC	SH3PXD2A
8.3e-21	0.302061	0.622	0.472	3.17e-16	CCL19SC	PCOLCE
1.57e-12	0.299097	0.31	0.229	6e-08	CCL19SC	ADCY6
4.07e-09	0.29606	0.373	0.315	0.00015572	CCL19SC	RUNX1T1
8.78e-12	0.295164	0.45	0.385	3.36e-07	CCL19SC	EVA1B
6.04e-13	0.293006	0.324	0.239	2.31e-08	CCL19SC	MAML2
1.38e-06	0.292346	0.377	0.341	0.0527748	CCL19SC	SNHG9
1.43e-10	0.291632	0.416	0.35	5.46e-06	CCL19SC	ZBTB7A
1.94e-16	0.2905	0.372	0.259	7.43e-12	CCL19SC	HIC1
4.87e-17	0.289708	0.461	0.343	1.86e-12	CCL19SC	TSPAN4
6.91e-09	0.289463	0.392	0.322	0.000264191	CCL19SC	NFIL3
6.58e-11	0.288824	0.546	0.488	2.52e-06	CCL19SC	KMT2A
2.15e-06	0.287148	0.302	0.253	0.0823419	CCL19SC	EGR3
4.45e-14	0.285705	0.545	0.47	1.7e-09	CCL19SC	SNHG7
3.85e-10	0.284856	0.432	0.372	1.47e-05	CCL19SC	NASP
2.1e-18	0.284319	0.958	0.922	8.04e-14	CCL19SC	HSP90AA1
1.65e-37	0.283743	0.975	0.946	6.3e-33	CCL19SC	CD63
9.81e-07	0.28277	0.309	0.26	0.0374811	CCL19SC	BTG3
5.61e-09	0.282708	0.262	0.203	0.00021436	CCL19SC	ABHD2
2.53e-21	0.281871	0.61	0.486	9.69e-17	CCL19SC	NBL1
1.84e-11	0.2817	0.589	0.532	7.03e-07	CCL19SC	SF1
5.12e-11	0.281189	0.558	0.506	1.96e-06	CCL19SC	YY1
2.97e-07	0.278318	0.255	0.196	0.0113372	CCL19SC	PEG10
1.96e-18	0.277832	0.267	0.16	7.49e-14	CCL19SC	GFRA1
1.43e-08	0.2778	0.535	0.464	0.000545481	CCL19SC	ANGPTL4
1.38e-10	0.276492	0.36	0.296	5.28e-06	CCL19SC	NOP56
2.49e-05	0.274877	0.265	0.23	0.952037	CCL19SC	ADCY3
7.94e-14	0.274813	0.256	0.174	3.03e-09	CCL19SC	GNAI1
7.69e-10	0.272842	0.478	0.421	2.94e-05	CCL19SC	GLUL
2.69e-10	0.271469	0.655	0.612	1.03e-05	CCL19SC	SQSTM1
8.83e-07	0.270595	0.465	0.425	0.0337604	CCL19SC	KLF9
3.18e-08	0.27008	0.43	0.378	0.00121567	CCL19SC	CREBRF
9.56e-17	0.269991	0.901	0.852	3.66e-12	CCL19SC	HNRNPA2B1
1.88e-10	0.267361	0.263	0.191	7.18e-06	CCL19SC	PSMB9
2.3e-07	0.266411	0.39	0.343	0.00880132	CCL19SC	PCF11
1.62e-10	0.264696	0.313	0.245	6.18e-06	CCL19SC	PSMB8
1.12e-09	0.263082	0.453	0.388	4.26e-05	CCL19SC	PTK2
4.22e-07	0.262849	0.288	0.237	0.0161467	CCL19SC	ANKHD1
1.45e-11	0.261439	0.694	0.625	5.54e-07	CCL19SC	A2M
6.76e-06	0.261177	0.387	0.353	0.258245	CCL19SC	DDX21
1.14e-05	0.260231	0.365	0.326	0.436875	CCL19SC	TOB1
5.18e-13	0.257097	0.744	0.681	1.98e-08	CCL19SC	YWHAB
3.94e-08	0.255674	0.26	0.201	0.00150713	CCL19SC	KDM6B
4.47e-08	0.255451	0.672	0.632	0.00170907	CCL19SC	H1FX
1.1e-10	0.254126	0.32	0.246	4.2e-06	CCL19SC	PARM1
4.73e-13	0.253803	0.846	0.805	1.81e-08	CCL19SC	TUBA1B
0.00234103	0.253705	0.422	0.406	1	CCL19SC	DNAJB4
8.74e-06	0.25295	0.293	0.249	0.334002	CCL19SC	TNRC6C
1.94e-08	0.252141	0.283	0.222	0.000741586	CCL19SC	LTBR
1.62e-15	0.250752	0.611	0.505	6.2e-11	CCL19SC	SNHG5
0	5.05542	0.916	0.091	0	CD34CXCL14SC	APOD
0	5.03852	0.989	0.361	0	CD34CXCL14SC	CFD
0	4.47022	0.629	0.11	0	CD34CXCL14SC	CXCL14
0	3.84682	0.959	0.352	0	CD34CXCL14SC	IGFBP6
0	3.54304	0.972	0.197	0	CD34CXCL14SC	FBLN1
0	3.51701	0.999	0.45	0	CD34CXCL14SC	DCN
0	3.3662	0.643	0.012	0	CD34CXCL14SC	MFAP5
0	3.35282	0.965	0.271	0	CD34CXCL14SC	S100A10
0	3.32915	0.446	0.012	0	CD34CXCL14SC	PLA2G2A
0	3.32555	0.701	0.017	0	CD34CXCL14SC	SFRP2
0	3.31939	1	0.877	0	CD34CXCL14SC	GSN
0	3.13611	0.744	0.15	0	CD34CXCL14SC	FBN1
0	3.1103	0.92	0.067	0	CD34CXCL14SC	C3
0	2.99916	0.894	0.14	0	CD34CXCL14SC	TNXB
0	2.98207	0.691	0.041	0	CD34CXCL14SC	CCN5
0	2.95732	0.892	0.04	0	CD34CXCL14SC	FBLN2
0	2.75215	0.392	0.006	0	CD34CXCL14SC	MYOC
0	2.69114	0.451	0.005	0	CD34CXCL14SC	SLPI
0	2.52273	0.981	0.384	0	CD34CXCL14SC	CCDC80
0	2.50111	0.863	0.066	0	CD34CXCL14SC	ITM2A
0	2.44698	0.49	0.012	0	CD34CXCL14SC	PI16
0	2.44423	0.757	0.026	0	CD34CXCL14SC	PDGFRL
0	2.29508	0.86	0.148	0	CD34CXCL14SC	ABCA8
0	2.28433	0.813	0.173	0	CD34CXCL14SC	ADH1B
0	2.27354	0.8	0.061	0	CD34CXCL14SC	MMP2
0	2.18092	0.729	0.01	0	CD34CXCL14SC	SCARA5
0	2.17884	0.899	0.159	0	CD34CXCL14SC	EFEMP1
0	2.12315	0.934	0.243	0	CD34CXCL14SC	LRP1
0	2.1205	0.468	0.03	0	CD34CXCL14SC	PCOLCE2
0	2.09005	0.255	0.003	0	CD34CXCL14SC	PRG4
0	2.07923	0.972	0.352	0	CD34CXCL14SC	C1S
0	2.05388	0.689	0.008	0	CD34CXCL14SC	MGST1
0	2.04114	0.505	0.028	0	CD34CXCL14SC	IGF1
0	2.03219	0.825	0.08	0	CD34CXCL14SC	FBLN5
0	2.02758	0.939	0.375	0	CD34CXCL14SC	ANXA1
0	2.01278	0.838	0.25	0	CD34CXCL14SC	FSTL1
1.69e-291	1.99118	0.933	0.525	6.45e-287	CD34CXCL14SC	ANXA2
0	1.94388	0.965	0.41	0	CD34CXCL14SC	C1R
0	1.91108	0.666	0.025	0	CD34CXCL14SC	VCAN
0	1.90123	0.8	0.183	0	CD34CXCL14SC	GPNMB
1.58e-212	1.90051	0.463	0.082	6.05e-208	CD34CXCL14SC	SFRP4
0	1.86325	0.838	0.247	0	CD34CXCL14SC	NOVA1
0	1.86019	0.705	0.074	0	CD34CXCL14SC	PODN
0	1.85625	0.639	0.069	0	CD34CXCL14SC	ABCA10
0	1.854	0.716	0.104	0	CD34CXCL14SC	GAS1
0	1.83154	0.882	0.267	0	CD34CXCL14SC	MFAP4
0	1.82425	0.903	0.291	0	CD34CXCL14SC	LTBP4
0	1.82141	0.661	0.007	0	CD34CXCL14SC	VIT
0	1.81603	0.502	0.018	0	CD34CXCL14SC	OGN
0	1.78909	0.578	0.041	0	CD34CXCL14SC	LEPR
0	1.77453	0.985	0.526	0	CD34CXCL14SC	COL1A2
0	1.76723	0.718	0.079	0	CD34CXCL14SC	CD34
9.06e-232	1.76264	0.996	0.876	3.46e-227	CD34CXCL14SC	MGP
5.16e-188	1.74562	0.446	0.097	1.97e-183	CD34CXCL14SC	CD55
0	1.7318	0.936	0.445	0	CD34CXCL14SC	PMP22
0	1.72494	0.403	0.004	0	CD34CXCL14SC	SEMA3C
5.66e-240	1.70512	0.821	0.334	2.16e-235	CD34CXCL14SC	PLPP3
8.59e-284	1.684	0.973	0.69	3.29e-279	CD34CXCL14SC	COL6A2
5.82e-308	1.67792	0.968	0.552	2.22e-303	CD34CXCL14SC	SERPING1
1.16e-287	1.66844	0.993	0.882	4.41e-283	CD34CXCL14SC	CST3
3.84e-293	1.66015	0.956	0.513	1.47e-288	CD34CXCL14SC	SERPINF1
0	1.65731	0.616	0.074	0	CD34CXCL14SC	RAMP2
0	1.64984	0.683	0.109	0	CD34CXCL14SC	CLEC3B
0	1.64948	0.642	0.06	0	CD34CXCL14SC	ABCA6
1.21e-177	1.64741	0.801	0.399	4.61e-173	CD34CXCL14SC	CLU
6.86e-238	1.63567	0.974	0.699	2.62e-233	CD34CXCL14SC	S100A4
0	1.59633	0.605	0.035	0	CD34CXCL14SC	ABCA9
2.14e-303	1.5472	0.861	0.293	8.17e-299	CD34CXCL14SC	MXRA8
3.84e-250	1.51698	0.906	0.306	1.47e-245	CD34CXCL14SC	LUM
1.13e-219	1.4998	0.934	0.689	4.33e-215	CD34CXCL14SC	S100A11
0	1.47053	0.724	0.118	0	CD34CXCL14SC	PDGFRA
0	1.46625	0.746	0.169	0	CD34CXCL14SC	PRELP
2.53e-228	1.4553	0.622	0.164	9.67e-224	CD34CXCL14SC	CD248
0	1.45124	0.48	0.017	0	CD34CXCL14SC	CILP
5.06e-266	1.44911	0.407	0.047	1.94e-261	CD34CXCL14SC	C17orf58
1.6e-215	1.43238	0.484	0.087	6.1e-211	CD34CXCL14SC	SFRP1
9.62e-268	1.4137	0.531	0.088	3.68e-263	CD34CXCL14SC	FN1
5.13e-298	1.39789	0.583	0.092	1.96e-293	CD34CXCL14SC	MEG3
1.3e-228	1.38875	0.903	0.462	4.95e-224	CD34CXCL14SC	TIMP2
0	1.38087	0.691	0.118	0	CD34CXCL14SC	CHRDL1
2.1e-224	1.38028	0.956	0.589	8.03e-220	CD34CXCL14SC	COL6A1
0	1.37999	0.463	0.01	0	CD34CXCL14SC	HTRA3
6.19e-261	1.37018	0.704	0.178	2.36e-256	CD34CXCL14SC	CTSK
0	1.36766	0.66	0.086	0	CD34CXCL14SC	SH3BP5
4.86e-184	1.36108	0.798	0.361	1.86e-179	CD34CXCL14SC	EMP3
1.17e-260	1.35271	0.697	0.173	4.46e-256	CD34CXCL14SC	EMP1
2.45e-218	1.34389	0.87	0.388	9.38e-214	CD34CXCL14SC	S100A13
0	1.3423	0.625	0.07	0	CD34CXCL14SC	LSP1
7.73e-255	1.34201	0.814	0.285	2.96e-250	CD34CXCL14SC	RNASE4
0	1.33907	0.474	0.017	0	CD34CXCL14SC	BASP1
0	1.33845	0.67	0.112	0	CD34CXCL14SC	OLFML3
0	1.33798	0.678	0.12	0	CD34CXCL14SC	ADD3
4.51e-202	1.33638	0.87	0.352	1.72e-197	CD34CXCL14SC	COL6A3
0	1.3321	0.513	0.004	0	CD34CXCL14SC	LRRN4CL
3.15e-269	1.32554	0.731	0.179	1.2e-264	CD34CXCL14SC	ABI3BP
0	1.3223	0.459	0.042	0	CD34CXCL14SC	LAMA2
0	1.31884	0.526	0.043	0	CD34CXCL14SC	SPON2
0	1.31505	0.448	0.015	0	CD34CXCL14SC	PTGIS
1.67e-276	1.30804	0.339	0.025	6.37e-272	CD34CXCL14SC	COL15A1
1.37e-289	1.29675	0.423	0.043	5.25e-285	CD34CXCL14SC	F3
2.46e-168	1.27662	0.639	0.223	9.39e-164	CD34CXCL14SC	PROCR
2.78e-281	1.27236	0.486	0.063	1.06e-276	CD34CXCL14SC	SVEP1
2.35e-164	1.26862	0.583	0.166	8.97e-160	CD34CXCL14SC	DPT
9.82e-171	1.26041	0.538	0.136	3.75e-166	CD34CXCL14SC	GPC3
0	1.24771	0.648	0.102	0	CD34CXCL14SC	DAB2
1.11e-197	1.23544	0.405	0.064	4.24e-193	CD34CXCL14SC	H19
6.66e-156	1.22569	0.591	0.19	2.55e-151	CD34CXCL14SC	SRPX
0	1.22247	0.599	0.075	0	CD34CXCL14SC	MRC2
1.41e-120	1.21216	0.744	0.376	5.4e-116	CD34CXCL14SC	MARCKS
2.21e-162	1.2071	0.773	0.367	8.45e-158	CD34CXCL14SC	APP
9.33e-193	1.2031	0.996	0.968	3.56e-188	CD34CXCL14SC	S100A6
9.2e-273	1.20254	0.993	0.893	3.52e-268	CD34CXCL14SC	ITM2B
1.99e-213	1.19997	0.459	0.083	7.6e-209	CD34CXCL14SC	PRSS23
6.89e-191	1.19834	0.443	0.09	2.63e-186	CD34CXCL14SC	ACKR3
6.1e-269	1.18907	0.498	0.073	2.33e-264	CD34CXCL14SC	NTM
1.56e-85	1.18327	0.65	0.367	5.95e-81	CD34CXCL14SC	SH3BGRL3
0	1.18294	0.509	0.05	0	CD34CXCL14SC	PLXDC2
2.03e-201	1.17878	0.742	0.242	7.74e-197	CD34CXCL14SC	PLTP
6.85e-265	1.17876	0.436	0.058	2.62e-260	CD34CXCL14SC	DBN1
2.23e-202	1.17162	0.784	0.311	8.51e-198	CD34CXCL14SC	FGFR1
1.86e-245	1.17003	0.646	0.148	7.11e-241	CD34CXCL14SC	TNFSF10
8.06e-188	1.16313	0.848	0.446	3.08e-183	CD34CXCL14SC	ARL6IP5
4.44e-215	1.1625	0.713	0.209	1.7e-210	CD34CXCL14SC	ALDH1A1
1.95e-114	1.14578	0.567	0.229	7.46e-110	CD34CXCL14SC	KLF4
3.41e-176	1.14291	0.906	0.549	1.3e-171	CD34CXCL14SC	PSAP
9.77e-256	1.12669	0.631	0.135	3.73e-251	CD34CXCL14SC	MIR99AHG
1.36e-120	1.12602	0.332	0.075	5.21e-116	CD34CXCL14SC	CTHRC1
1.42e-42	1.12504	0.343	0.161	5.42e-38	CD34CXCL14SC	FMO2
3.32e-234	1.11706	0.529	0.099	1.27e-229	CD34CXCL14SC	BOC
5.77e-198	1.10725	0.48	0.102	2.21e-193	CD34CXCL14SC	DHRS3
0	1.10452	0.572	0.081	0	CD34CXCL14SC	NEGR1
6.35e-230	1.09879	0.648	0.164	2.43e-225	CD34CXCL14SC	CYBRD1
0	1.09074	0.47	0.033	0	CD34CXCL14SC	MEDAG
8.43e-140	1.08385	0.903	0.552	3.22e-135	CD34CXCL14SC	SELENOP
1.88e-165	1.08171	0.609	0.192	7.19e-161	CD34CXCL14SC	TGFBR3
6.89e-203	1.0725	0.667	0.198	2.63e-198	CD34CXCL14SC	ISLR
7.32e-125	1.06037	0.723	0.381	2.8e-120	CD34CXCL14SC	F10
0	1.05818	0.368	0.023	0	CD34CXCL14SC	GAS7
0	1.05658	0.352	0.009	0	CD34CXCL14SC	OMD
7.11e-172	1.05373	0.763	0.315	2.72e-167	CD34CXCL14SC	CPQ
0	1.05109	0.473	0.043	0	CD34CXCL14SC	CELF2
2.27e-145	1.04318	0.518	0.144	8.68e-141	CD34CXCL14SC	G0S2
2.21e-168	1.03973	0.659	0.234	8.45e-164	CD34CXCL14SC	SDC2
6.52e-153	1.03754	0.696	0.292	2.49e-148	CD34CXCL14SC	TGFBR2
0	1.03725	0.411	0.012	0	CD34CXCL14SC	ABLIM1
3.34e-123	1.03474	0.704	0.326	1.28e-118	CD34CXCL14SC	AKAP12
3.93e-199	1.0333	0.497	0.11	1.5e-194	CD34CXCL14SC	METRNL
1.08e-276	1.03071	0.338	0.024	4.11e-272	CD34CXCL14SC	CREB5
0	1.02032	0.321	0.002	0	CD34CXCL14SC	GALNT15
0	1.01117	0.298	0.001	0	CD34CXCL14SC	LINC01133
2.26e-183	1.0092	0.797	0.279	8.65e-179	CD34CXCL14SC	TSHZ2
5.96e-167	1.00698	0.538	0.154	2.28e-162	CD34CXCL14SC	PPIC
4.36e-99	1.006	0.721	0.366	1.67e-94	CD34CXCL14SC	SPRY1
6.16e-158	1.00087	0.939	0.717	2.36e-153	CD34CXCL14SC	CD99
4.81e-127	0.999559	0.915	0.691	1.84e-122	CD34CXCL14SC	AHNAK
7.39e-168	0.992631	0.719	0.245	2.82e-163	CD34CXCL14SC	LAMA4
2.15e-159	0.981675	0.838	0.437	8.22e-155	CD34CXCL14SC	FCGRT
6.63e-294	0.977382	0.439	0.047	2.53e-289	CD34CXCL14SC	PTGES
0	0.976243	0.47	0.042	0	CD34CXCL14SC	PLBD1
0	0.975889	0.392	0.027	0	CD34CXCL14SC	THBS2
9.46e-133	0.973113	0.838	0.475	3.62e-128	CD34CXCL14SC	SSPN
1.01e-168	0.971332	0.276	0.032	3.87e-164	CD34CXCL14SC	RARRES1
1.25e-268	0.964332	0.358	0.031	4.8e-264	CD34CXCL14SC	LTBP2
3.12e-125	0.962692	0.955	0.773	1.19e-120	CD34CXCL14SC	PLAC9
7.83e-148	0.962394	0.74	0.312	2.99e-143	CD34CXCL14SC	TSPAN4
1.28e-130	0.959572	0.977	0.902	4.88e-126	CD34CXCL14SC	TXNIP
9.79e-140	0.955252	0.702	0.278	3.74e-135	CD34CXCL14SC	PIK3R1
0	0.954417	0.417	0.017	0	CD34CXCL14SC	NT5E
5.23e-198	0.949708	0.542	0.123	2e-193	CD34CXCL14SC	MAN1A1
0	0.949457	0.287	0.003	0	CD34CXCL14SC	CYP4B1
2.43e-266	0.947888	0.447	0.056	9.28e-262	CD34CXCL14SC	ECM1
1.92e-238	0.947591	0.499	0.088	7.34e-234	CD34CXCL14SC	PAM
1.6e-138	0.946428	0.768	0.335	6.13e-134	CD34CXCL14SC	TFPI
2.7e-157	0.943181	0.604	0.19	1.03e-152	CD34CXCL14SC	RHOBTB3
1.12e-125	0.942727	0.473	0.146	4.27e-121	CD34CXCL14SC	UAP1
3.39e-133	0.927107	0.872	0.589	1.3e-128	CD34CXCL14SC	RTN4
0	0.922798	0.346	0.009	0	CD34CXCL14SC	TC2N
5.81e-124	0.921022	0.701	0.325	2.22e-119	CD34CXCL14SC	HTRA1
1.2e-61	0.911391	0.453	0.212	4.6e-57	CD34CXCL14SC	SMOC2
6.28e-120	0.909955	0.626	0.269	2.4e-115	CD34CXCL14SC	REXO2
1.64e-206	0.902488	0.407	0.065	6.26e-202	CD34CXCL14SC	GFPT2
7.89e-129	0.902483	0.663	0.268	3.02e-124	CD34CXCL14SC	HSPG2
6.83e-243	0.893433	0.365	0.038	2.61e-238	CD34CXCL14SC	COLEC12
5.22e-103	0.89235	0.356	0.092	1.99e-98	CD34CXCL14SC	FST
0	0.887345	0.355	0.02	0	CD34CXCL14SC	CHL1
6.18e-151	0.885817	0.971	0.828	2.36e-146	CD34CXCL14SC	LAPTM4A
2.13e-173	0.880462	0.553	0.146	8.14e-169	CD34CXCL14SC	PHGDH
1.43e-174	0.880415	0.345	0.053	5.45e-170	CD34CXCL14SC	MSX1
2.12e-233	0.879761	0.383	0.045	8.11e-229	CD34CXCL14SC	SPOCK1
1.52e-110	0.879656	0.324	0.076	5.82e-106	CD34CXCL14SC	ADAMTS5
7.18e-119	0.878974	0.964	0.86	2.75e-114	CD34CXCL14SC	TMSB10
1.76e-120	0.873946	0.592	0.233	6.71e-116	CD34CXCL14SC	SMIM14
5.31e-189	0.871588	0.526	0.12	2.03e-184	CD34CXCL14SC	FYN
1.53e-126	0.869264	0.957	0.78	5.83e-122	CD34CXCL14SC	LGALS3
3.17e-185	0.86624	0.543	0.133	1.21e-180	CD34CXCL14SC	C1orf21
0	0.858933	0.313	0.009	0	CD34CXCL14SC	FGF18
2.6e-210	0.858477	0.412	0.062	9.95e-206	CD34CXCL14SC	FLRT2
0	0.858107	0.275	0.007	0	CD34CXCL14SC	PTHLH
2.59e-173	0.853347	0.281	0.032	9.91e-169	CD34CXCL14SC	ALDH1A3
3.05e-116	0.852666	0.719	0.338	1.17e-111	CD34CXCL14SC	LGALS3BP
2.74e-183	0.851961	0.408	0.072	1.05e-178	CD34CXCL14SC	ADAMTSL3
1.27e-305	0.849846	0.334	0.018	4.85e-301	CD34CXCL14SC	CPXM2
6.18e-270	0.847679	0.372	0.034	2.36e-265	CD34CXCL14SC	LINC02802
8.09e-128	0.846787	0.281	0.048	3.09e-123	CD34CXCL14SC	IFI27
5.22e-140	0.846428	0.456	0.117	1.99e-135	CD34CXCL14SC	PLAGL1
3.59e-91	0.843022	0.79	0.421	1.37e-86	CD34CXCL14SC	COL3A1
9.15e-103	0.842192	0.622	0.279	3.5e-98	CD34CXCL14SC	LAMB2
1.91e-72	0.840496	0.701	0.408	7.31e-68	CD34CXCL14SC	GPX3
2.77e-116	0.837314	0.586	0.215	1.06e-111	CD34CXCL14SC	TNFAIP2
2.57e-297	0.836125	0.345	0.022	9.82e-293	CD34CXCL14SC	AHNAK2
5.78e-99	0.835826	0.623	0.28	2.21e-94	CD34CXCL14SC	LAMC1
2.26e-268	0.834441	0.356	0.029	8.63e-264	CD34CXCL14SC	PPL
2.16e-101	0.833895	0.663	0.317	8.25e-97	CD34CXCL14SC	CTSF
3.73e-117	0.825655	0.834	0.452	1.43e-112	CD34CXCL14SC	PCOLCE
3.85e-86	0.81841	0.74	0.401	1.47e-81	CD34CXCL14SC	AEBP1
5.07e-252	0.818136	0.29	0.018	1.94e-247	CD34CXCL14SC	FGL2
2.22e-22	0.815198	0.576	0.434	8.5e-18	CD34CXCL14SC	C7
3.98e-60	0.813112	0.496	0.248	1.52e-55	CD34CXCL14SC	TPPP3
4.07e-99	0.811126	0.802	0.462	1.56e-94	CD34CXCL14SC	SPTBN1
2e-109	0.809128	0.635	0.253	7.63e-105	CD34CXCL14SC	NNMT
1.39e-270	0.803638	0.344	0.027	5.31e-266	CD34CXCL14SC	ADAMTSL4
3.69e-108	0.798154	0.678	0.303	1.41e-103	CD34CXCL14SC	LY6E
8.72e-269	0.79462	0.365	0.032	3.33e-264	CD34CXCL14SC	AOX1
3e-101	0.792353	0.683	0.32	1.15e-96	CD34CXCL14SC	ASPH
9.82e-104	0.788182	0.824	0.459	3.75e-99	CD34CXCL14SC	LIMA1
4.04e-109	0.786543	0.748	0.383	1.54e-104	CD34CXCL14SC	CYBA
5.89e-156	0.784268	0.468	0.116	2.25e-151	CD34CXCL14SC	VAT1
4.62e-89	0.783288	0.747	0.427	1.77e-84	CD34CXCL14SC	RRBP1
7.44e-100	0.778457	0.87	0.551	2.84e-95	CD34CXCL14SC	NFIA
0	0.76324	0.299	0.004	0	CD34CXCL14SC	KRT222
4.26e-261	0.75463	0.323	0.023	1.63e-256	CD34CXCL14SC	EMILIN2
6.15e-246	0.752531	0.356	0.034	2.35e-241	CD34CXCL14SC	CRABP2
3.93e-130	0.750816	0.531	0.165	1.5e-125	CD34CXCL14SC	DCLK1
8.31e-280	0.748783	0.354	0.026	3.18e-275	CD34CXCL14SC	MBP
0	0.747976	0.296	0.01	0	CD34CXCL14SC	PAMR1
2.24e-98	0.737793	0.878	0.595	8.57e-94	CD34CXCL14SC	CAST
1.45e-260	0.735704	0.295	0.018	5.53e-256	CD34CXCL14SC	NPR1
4.46e-192	0.719245	0.346	0.046	1.7e-187	CD34CXCL14SC	ITGA11
4.22e-81	0.718913	0.797	0.515	1.61e-76	CD34CXCL14SC	DPYSL2
6.05e-88	0.718476	0.49	0.193	2.31e-83	CD34CXCL14SC	EBF2
1.5e-29	0.717311	0.666	0.532	5.72e-25	CD34CXCL14SC	GAS6
2.18e-77	0.716295	0.482	0.183	8.35e-73	CD34CXCL14SC	IGFBP3
3.59e-125	0.715405	0.452	0.126	1.37e-120	CD34CXCL14SC	ECM2
1.37e-84	0.715381	0.691	0.373	5.22e-80	CD34CXCL14SC	LAMP1
1.12e-44	0.713911	0.286	0.113	4.27e-40	CD34CXCL14SC	ADM
1.86e-123	0.71269	0.531	0.17	7.11e-119	CD34CXCL14SC	MPZL1
2.09e-83	0.711999	0.67	0.349	8e-79	CD34CXCL14SC	NPC2
2.16e-104	0.711869	0.509	0.177	8.24e-100	CD34CXCL14SC	PCDH18
8.15e-144	0.710989	0.453	0.112	3.12e-139	CD34CXCL14SC	JDP2
1.37e-182	0.710209	0.34	0.047	5.22e-178	CD34CXCL14SC	ST3GAL5
1.01e-290	0.70764	0.345	0.023	3.86e-286	CD34CXCL14SC	DNM1
7.61e-97	0.706155	0.527	0.206	2.91e-92	CD34CXCL14SC	NDRG1
2.87e-111	0.705092	0.537	0.186	1.1e-106	CD34CXCL14SC	NCOA7
2.6e-139	0.702365	0.433	0.105	9.92e-135	CD34CXCL14SC	IL13RA1
9.57e-108	0.701183	0.442	0.135	3.66e-103	CD34CXCL14SC	ANGPTL2
3.24e-116	0.700463	0.74	0.301	1.24e-111	CD34CXCL14SC	CFH
1.68e-101	0.699634	0.518	0.193	6.44e-97	CD34CXCL14SC	SNX9
2.94e-43	0.699374	0.527	0.308	1.12e-38	CD34CXCL14SC	NRP1
1.85e-97	0.698764	0.475	0.168	7.08e-93	CD34CXCL14SC	KLF3
1.86e-70	0.697009	0.684	0.395	7.12e-66	CD34CXCL14SC	CDKN1C
3.57e-114	0.695171	0.322	0.071	1.36e-109	CD34CXCL14SC	TRIO
2.38e-16	0.694312	0.379	0.244	9.08e-12	CD34CXCL14SC	PTGDS
2.23e-117	0.691604	0.493	0.154	8.51e-113	CD34CXCL14SC	PLSCR4
3.87e-84	0.689992	0.769	0.479	1.48e-79	CD34CXCL14SC	TMBIM4
9.89e-90	0.688303	0.638	0.267	3.78e-85	CD34CXCL14SC	TMEM176B
1.47e-98	0.683724	0.478	0.168	5.63e-94	CD34CXCL14SC	LAMP2
1.26e-70	0.682637	0.458	0.189	4.82e-66	CD34CXCL14SC	ANGPTL1
2.46e-97	0.682629	0.527	0.199	9.41e-93	CD34CXCL14SC	ARHGAP21
3.31e-110	0.67899	0.457	0.143	1.26e-105	CD34CXCL14SC	MYOF
9.02e-88	0.677861	0.256	0.056	3.45e-83	CD34CXCL14SC	ASPN
8.92e-179	0.677377	0.366	0.058	3.41e-174	CD34CXCL14SC	PALM
8.87e-119	0.674936	0.939	0.689	3.39e-114	CD34CXCL14SC	TIMP1
3.5e-83	0.673806	0.628	0.302	1.34e-78	CD34CXCL14SC	LTBP3
1.81e-88	0.673316	0.632	0.301	6.94e-84	CD34CXCL14SC	TRAM1
4.37e-79	0.672744	0.515	0.227	1.67e-74	CD34CXCL14SC	VSIR
5.65e-85	0.671543	0.565	0.244	2.16e-80	CD34CXCL14SC	NFIX
1.35e-93	0.670445	0.589	0.236	5.16e-89	CD34CXCL14SC	HIC1
2.98e-107	0.670194	0.991	0.882	1.14e-102	CD34CXCL14SC	TIMP3
8.82e-55	0.668817	0.333	0.126	3.37e-50	CD34CXCL14SC	LAMB1
3.35e-93	0.668488	0.906	0.691	1.28e-88	CD34CXCL14SC	TMEM59
9.81e-87	0.666709	0.476	0.179	3.75e-82	CD34CXCL14SC	EGFR
8.26e-123	0.665765	0.403	0.106	3.16e-118	CD34CXCL14SC	SESTD1
1.71e-82	0.663207	0.583	0.267	6.53e-78	CD34CXCL14SC	CCPG1
7.61e-161	0.662193	0.366	0.064	2.91e-156	CD34CXCL14SC	NAV1
3.99e-77	0.658406	0.67	0.356	1.52e-72	CD34CXCL14SC	SELENOS
1.48e-139	0.657316	0.379	0.078	5.66e-135	CD34CXCL14SC	BICC1
2.51e-122	0.648501	0.38	0.092	9.6e-118	CD34CXCL14SC	CBR3
6.3e-72	0.646781	0.614	0.293	2.41e-67	CD34CXCL14SC	CD302
8.03e-56	0.646606	0.535	0.27	3.07e-51	CD34CXCL14SC	CCN2
6.71e-90	0.645602	0.513	0.199	2.56e-85	CD34CXCL14SC	CYB5A
6.01e-156	0.644971	0.266	0.033	2.3e-151	CD34CXCL14SC	HSD3B7
1.05e-111	0.644872	0.445	0.133	4.01e-107	CD34CXCL14SC	ANG
7.09e-149	0.644472	0.375	0.072	2.71e-144	CD34CXCL14SC	SASH1
1.71e-64	0.64443	0.88	0.733	6.55e-60	CD34CXCL14SC	GPX4
5.51e-67	0.644016	0.606	0.324	2.11e-62	CD34CXCL14SC	SCPEP1
6.69e-180	0.643666	0.339	0.047	2.56e-175	CD34CXCL14SC	AKR1C1
1.98e-68	0.643399	0.622	0.338	7.57e-64	CD34CXCL14SC	SDCBP
6.06e-116	0.631893	0.362	0.086	2.32e-111	CD34CXCL14SC	CLEC2B
3.87e-216	0.631144	0.255	0.016	1.48e-211	CD34CXCL14SC	FIBIN
1.31e-75	0.630006	0.635	0.322	5e-71	CD34CXCL14SC	GNG11
1.46e-122	0.629421	0.371	0.086	5.58e-118	CD34CXCL14SC	SH3D19
1.81e-146	0.627699	0.335	0.058	6.93e-142	CD34CXCL14SC	AKR1C2
6.67e-76	0.625924	0.566	0.245	2.55e-71	CD34CXCL14SC	COL12A1
1.22e-100	0.625743	0.355	0.097	4.68e-96	CD34CXCL14SC	RAB32
3.35e-111	0.624967	1	0.984	1.28e-106	CD34CXCL14SC	VIM
4.48e-62	0.621577	0.695	0.411	1.71e-57	CD34CXCL14SC	ZBTB20
1.73e-74	0.61932	0.495	0.215	6.63e-70	CD34CXCL14SC	ANXA4
7.46e-89	0.617841	0.461	0.165	2.85e-84	CD34CXCL14SC	FAM114A1
2.92e-73	0.61738	0.527	0.23	1.12e-68	CD34CXCL14SC	METTL7A
4.03e-122	0.616688	0.461	0.129	1.54e-117	CD34CXCL14SC	PRRX2
4.22e-181	0.612843	0.315	0.039	1.61e-176	CD34CXCL14SC	EPB41L3
8.56e-89	0.611549	0.428	0.144	3.27e-84	CD34CXCL14SC	ANTXR2
6.71e-80	0.607316	0.652	0.328	2.56e-75	CD34CXCL14SC	SCP2
3.08e-74	0.603972	0.631	0.322	1.18e-69	CD34CXCL14SC	MYDGF
9.47e-108	0.603581	0.361	0.09	3.62e-103	CD34CXCL14SC	ZFHX4
4.72e-107	0.603281	0.391	0.108	1.81e-102	CD34CXCL14SC	DPYSL3
6.41e-83	0.597913	0.546	0.236	2.45e-78	CD34CXCL14SC	GRN
1.65e-64	0.593831	0.457	0.188	6.29e-60	CD34CXCL14SC	THY1
1.15e-66	0.591969	0.468	0.2	4.39e-62	CD34CXCL14SC	MAF
4.88e-95	0.590406	0.468	0.157	1.87e-90	CD34CXCL14SC	OAF
6.87e-79	0.589618	0.48	0.191	2.63e-74	CD34CXCL14SC	CTSA
1.11e-124	0.589533	0.372	0.082	4.26e-120	CD34CXCL14SC	RFTN1
2.73e-145	0.588044	0.303	0.047	1.04e-140	CD34CXCL14SC	ADAM33
5.65e-69	0.587302	0.904	0.652	2.16e-64	CD34CXCL14SC	ZFP36L2
4.66e-57	0.586569	0.655	0.389	1.78e-52	CD34CXCL14SC	PTPRA
2.29e-56	0.585941	0.784	0.568	8.76e-52	CD34CXCL14SC	RNH1
2.98e-66	0.583344	0.871	0.662	1.14e-61	CD34CXCL14SC	TMBIM6
6.5e-73	0.583052	0.295	0.084	2.48e-68	CD34CXCL14SC	DIO3OS
1.08e-62	0.581923	0.69	0.412	4.14e-58	CD34CXCL14SC	CSTB
5.04e-89	0.581326	0.454	0.161	1.92e-84	CD34CXCL14SC	PIGT
8.44e-64	0.580486	0.57	0.283	3.23e-59	CD34CXCL14SC	TMEM35B
1.57e-74	0.580338	0.522	0.229	5.99e-70	CD34CXCL14SC	PLD3
9.58e-114	0.580008	0.322	0.07	3.66e-109	CD34CXCL14SC	PLAT
1.5e-83	0.5799	0.402	0.137	5.74e-79	CD34CXCL14SC	ITGB5
2.03e-117	0.57781	0.354	0.079	7.76e-113	CD34CXCL14SC	PID1
2.77e-69	0.576835	0.769	0.502	1.06e-64	CD34CXCL14SC	ATP6V0E1
1.64e-88	0.572975	0.526	0.21	6.27e-84	CD34CXCL14SC	NPDC1
2.65e-117	0.572597	0.384	0.095	1.01e-112	CD34CXCL14SC	S100A16
5.69e-110	0.572175	0.313	0.069	2.18e-105	CD34CXCL14SC	AGTR1
2.49e-60	0.56727	0.772	0.482	9.5e-56	CD34CXCL14SC	NFE2L2
1.1e-62	0.564459	0.501	0.217	4.21e-58	CD34CXCL14SC	TMEM176A
1.2e-65	0.562514	0.65	0.357	4.59e-61	CD34CXCL14SC	VKORC1
6.71e-98	0.56182	0.348	0.09	2.56e-93	CD34CXCL14SC	NID1
1.8e-48	0.561522	0.808	0.583	6.88e-44	CD34CXCL14SC	EPHX1
8.36e-71	0.561489	0.525	0.234	3.19e-66	CD34CXCL14SC	DPP7
3.68e-75	0.560126	0.272	0.072	1.41e-70	CD34CXCL14SC	LOXL1
8.12e-66	0.557073	0.583	0.288	3.1e-61	CD34CXCL14SC	OS9
2.51e-71	0.556822	0.508	0.223	9.59e-67	CD34CXCL14SC	TMEM43
1.71e-103	0.555314	0.403	0.115	6.54e-99	CD34CXCL14SC	LARP6
3.86e-56	0.551942	0.66	0.409	1.47e-51	CD34CXCL14SC	BLVRB
2.56e-157	0.551454	0.253	0.028	9.77e-153	CD34CXCL14SC	LMO3
6.39e-119	0.550498	0.39	0.095	2.44e-114	CD34CXCL14SC	GPX8
2.18e-78	0.550237	0.332	0.102	8.33e-74	CD34CXCL14SC	UGDH
8.18e-74	0.548089	0.287	0.08	3.13e-69	CD34CXCL14SC	HYMAI
2.11e-96	0.547611	0.373	0.106	8.08e-92	CD34CXCL14SC	GLIPR2
8.74e-130	0.544433	0.293	0.049	3.34e-125	CD34CXCL14SC	WNT11
1.04e-44	0.542933	0.589	0.346	3.98e-40	CD34CXCL14SC	SGCE
2.94e-56	0.541527	0.761	0.499	1.12e-51	CD34CXCL14SC	PDIA3
2.86e-59	0.54133	0.872	0.525	1.09e-54	CD34CXCL14SC	COL1A1
3.02e-98	0.540367	0.382	0.103	1.16e-93	CD34CXCL14SC	PLXDC1
1.35e-51	0.539182	0.395	0.174	5.16e-47	CD34CXCL14SC	USP53
8.78e-72	0.537537	0.256	0.067	3.35e-67	CD34CXCL14SC	CADM3
7.81e-34	0.534019	0.775	0.589	2.99e-29	CD34CXCL14SC	CXCL12
1.54e-75	0.533678	0.328	0.101	5.9e-71	CD34CXCL14SC	ARHGEF10
2.06e-45	0.531712	0.728	0.485	7.89e-41	CD34CXCL14SC	APLP2
2.23e-83	0.531647	0.413	0.138	8.51e-79	CD34CXCL14SC	OLFML1
7.68e-59	0.530494	0.733	0.438	2.94e-54	CD34CXCL14SC	IL6ST
1.21e-58	0.530363	0.642	0.36	4.64e-54	CD34CXCL14SC	TMED9
2.32e-58	0.529799	0.439	0.189	8.88e-54	CD34CXCL14SC	PKDCC
4.18e-70	0.529402	0.453	0.183	1.6e-65	CD34CXCL14SC	RNF13
7.34e-49	0.527812	0.746	0.494	2.8e-44	CD34CXCL14SC	RBPJ
6.74e-54	0.527481	0.485	0.226	2.58e-49	CD34CXCL14SC	CYGB
8.07e-94	0.526758	0.345	0.093	3.08e-89	CD34CXCL14SC	FKBP9
2.24e-41	0.526407	0.878	0.686	8.55e-37	CD34CXCL14SC	HSP90B1
3.42e-141	0.524645	0.271	0.039	1.31e-136	CD34CXCL14SC	TPST1
9.92e-63	0.5217	0.445	0.192	3.79e-58	CD34CXCL14SC	GABARAPL1
5.19e-86	0.521215	0.377	0.117	1.98e-81	CD34CXCL14SC	GLT8D1
7.34e-112	0.5212	0.293	0.058	2.81e-107	CD34CXCL14SC	HEG1
1.55e-137	0.520256	0.298	0.049	5.94e-133	CD34CXCL14SC	TP53I3
1.01e-54	0.517371	0.883	0.704	3.85e-50	CD34CXCL14SC	NUPR1
6.57e-119	0.51728	0.328	0.066	2.51e-114	CD34CXCL14SC	ARHGAP20
1.82e-55	0.515636	0.504	0.249	6.97e-51	CD34CXCL14SC	CALU
1.27e-46	0.514275	0.65	0.395	4.87e-42	CD34CXCL14SC	CTSL
2.88e-51	0.512008	0.465	0.229	1.1e-46	CD34CXCL14SC	AXL
3.91e-83	0.510943	0.334	0.096	1.49e-78	CD34CXCL14SC	CMTM3
5.59e-55	0.510794	0.911	0.72	2.14e-50	CD34CXCL14SC	PRRX1
2.08e-57	0.510174	0.459	0.211	7.95e-53	CD34CXCL14SC	TRIOBP
5e-31	0.509825	0.989	0.973	1.91e-26	CD34CXCL14SC	TMSB4X
6.36e-49	0.508271	0.571	0.322	2.43e-44	CD34CXCL14SC	COMT
1.38e-47	0.50753	0.714	0.484	5.27e-43	CD34CXCL14SC	ATP6AP2
4.52e-85	0.506713	0.333	0.093	1.73e-80	CD34CXCL14SC	RCN3
4.64e-93	0.505882	0.988	0.946	1.77e-88	CD34CXCL14SC	CD63
6.03e-53	0.505844	0.755	0.484	2.31e-48	CD34CXCL14SC	UBXN4
1.07e-80	0.50568	0.371	0.119	4.1e-76	CD34CXCL14SC	GLT8D2
1.19e-139	0.504984	0.267	0.037	4.55e-135	CD34CXCL14SC	CLMP
1.17e-92	0.503932	0.27	0.058	4.47e-88	CD34CXCL14SC	SULF1
1.78e-70	0.500801	0.395	0.141	6.82e-66	CD34CXCL14SC	SAMHD1
1.83e-46	0.499467	0.776	0.569	6.98e-42	CD34CXCL14SC	DDAH2
5.23e-50	0.497665	0.87	0.71	2e-45	CD34CXCL14SC	MYL12B
1.76e-41	0.495279	0.655	0.442	6.72e-37	CD34CXCL14SC	RAP1B
1.6e-85	0.495135	0.328	0.088	6.11e-81	CD34CXCL14SC	SLIT2
9.3e-39	0.493251	0.544	0.323	3.56e-34	CD34CXCL14SC	SSR3
8.11e-58	0.491744	0.498	0.231	3.1e-53	CD34CXCL14SC	BDH2
4.37e-10	0.488712	0.547	0.454	1.67e-05	CD34CXCL14SC	COL14A1
6.55e-81	0.488005	0.99	0.983	2.5e-76	CD34CXCL14SC	FTL
2.51e-46	0.487254	0.57	0.318	9.6e-42	CD34CXCL14SC	TGOLN2
2.03e-47	0.481702	0.492	0.252	7.76e-43	CD34CXCL14SC	SPTAN1
2.86e-19	0.480979	0.463	0.328	1.09e-14	CD34CXCL14SC	PPP1R14B
2.33e-113	0.480107	0.289	0.056	8.91e-109	CD34CXCL14SC	CAB39L
4.03e-43	0.478539	0.755	0.508	1.54e-38	CD34CXCL14SC	EMP2
2.22e-61	0.477695	0.372	0.138	8.49e-57	CD34CXCL14SC	GSTM5
1.63e-88	0.477075	0.372	0.111	6.22e-84	CD34CXCL14SC	BIN1
5.31e-51	0.476418	0.505	0.257	2.03e-46	CD34CXCL14SC	RTN3
4.75e-15	0.476386	0.324	0.214	1.82e-10	CD34CXCL14SC	SPRY2
3.13e-63	0.475737	0.326	0.112	1.2e-58	CD34CXCL14SC	ARL4D
5.54e-91	0.475357	0.269	0.059	2.12e-86	CD34CXCL14SC	AKR1C3
3.97e-75	0.474228	0.295	0.084	1.52e-70	CD34CXCL14SC	RECK
2.59e-45	0.47419	0.525	0.283	9.91e-41	CD34CXCL14SC	GLG1
1.87e-49	0.472902	0.502	0.255	7.14e-45	CD34CXCL14SC	SCARB2
3.63e-41	0.471681	0.65	0.422	1.39e-36	CD34CXCL14SC	REEP5
9.6e-73	0.471059	0.328	0.102	3.67e-68	CD34CXCL14SC	CBLB
2e-58	0.470525	0.798	0.466	7.65e-54	CD34CXCL14SC	EPB41L2
3.83e-46	0.469248	0.518	0.275	1.46e-41	CD34CXCL14SC	PTTG1IP
9.11e-63	0.469182	0.358	0.131	3.48e-58	CD34CXCL14SC	MVP
1.72e-61	0.468579	0.385	0.149	6.58e-57	CD34CXCL14SC	HEXB
9.76e-51	0.468568	0.426	0.194	3.73e-46	CD34CXCL14SC	TCF7L2
6.17e-52	0.468284	0.306	0.116	2.36e-47	CD34CXCL14SC	SMURF2
4.6e-71	0.466513	0.458	0.168	1.76e-66	CD34CXCL14SC	PROS1
9.36e-95	0.465527	0.299	0.071	3.58e-90	CD34CXCL14SC	AGTRAP
3.39e-85	0.464192	0.328	0.092	1.29e-80	CD34CXCL14SC	CUTC
1.72e-42	0.463915	0.591	0.358	6.57e-38	CD34CXCL14SC	LMAN1
2.61e-62	0.460476	0.363	0.135	9.99e-58	CD34CXCL14SC	P4HA1
2.67e-69	0.459803	0.343	0.112	1.02e-64	CD34CXCL14SC	POGLUT3
5.9e-45	0.458999	0.474	0.241	2.26e-40	CD34CXCL14SC	ECHDC2
4.07e-53	0.458996	0.43	0.188	1.56e-48	CD34CXCL14SC	CEP126
1.71e-55	0.458045	0.48	0.212	6.52e-51	CD34CXCL14SC	CTSH
3.95e-59	0.457461	0.282	0.093	1.51e-54	CD34CXCL14SC	TBC1D12
2.34e-58	0.454265	0.385	0.151	8.95e-54	CD34CXCL14SC	HSD17B11
2.5e-74	0.454124	0.333	0.103	9.54e-70	CD34CXCL14SC	TMEM9B
1.56e-41	0.453156	0.382	0.18	5.96e-37	CD34CXCL14SC	COL16A1
2.24e-53	0.453062	0.333	0.131	8.57e-49	CD34CXCL14SC	ELN
1.9e-79	0.452919	0.282	0.072	7.25e-75	CD34CXCL14SC	IFIT1
1.85e-60	0.451989	0.329	0.115	7.08e-56	CD34CXCL14SC	FRMD6
7.59e-52	0.451609	0.426	0.196	2.9e-47	CD34CXCL14SC	TRIP10
2.03e-59	0.451518	0.435	0.182	7.76e-55	CD34CXCL14SC	CHPT1
2.18e-59	0.451066	0.278	0.09	8.34e-55	CD34CXCL14SC	SPRYD3
3.84e-51	0.449973	0.433	0.195	1.47e-46	CD34CXCL14SC	DDOST
5.26e-92	0.44962	0.266	0.058	2.01e-87	CD34CXCL14SC	C1GALT1
2.1e-39	0.449255	0.459	0.245	8.03e-35	CD34CXCL14SC	CARHSP1
1.77e-37	0.449135	0.307	0.131	6.77e-33	CD34CXCL14SC	TNFSF13B
2.88e-40	0.448583	0.549	0.323	1.1e-35	CD34CXCL14SC	TMEM109
2.89e-62	0.448228	0.35	0.124	1.1e-57	CD34CXCL14SC	PRCP
1.36e-58	0.447288	0.451	0.195	5.19e-54	CD34CXCL14SC	TMEM9
5.36e-42	0.446797	0.642	0.369	2.05e-37	CD34CXCL14SC	FGF7
3.55e-52	0.445928	0.338	0.132	1.36e-47	CD34CXCL14SC	NOTCH2
2.38e-43	0.445418	0.599	0.355	9.11e-39	CD34CXCL14SC	GINM1
3.33e-40	0.444636	0.685	0.446	1.27e-35	CD34CXCL14SC	NDFIP1
2.85e-44	0.444138	0.723	0.472	1.09e-39	CD34CXCL14SC	KDELR1
1.35e-107	0.444058	0.256	0.046	5.18e-103	CD34CXCL14SC	TLN2
3.15e-46	0.443648	0.295	0.115	1.21e-41	CD34CXCL14SC	PRICKLE1
1.24e-81	0.443428	0.3	0.081	4.76e-77	CD34CXCL14SC	CERCAM
1.74e-59	0.443088	0.253	0.075	6.67e-55	CD34CXCL14SC	BHLHE41
1.13e-53	0.441629	0.417	0.18	4.32e-49	CD34CXCL14SC	PLPP1
1.01e-90	0.440433	0.266	0.059	3.86e-86	CD34CXCL14SC	CYP27A1
2.9e-44	0.439385	0.522	0.281	1.11e-39	CD34CXCL14SC	KDSR
5.88e-50	0.438732	0.418	0.189	2.25e-45	CD34CXCL14SC	SPPL2A
4.99e-45	0.43823	0.507	0.265	1.91e-40	CD34CXCL14SC	TPM3
9.19e-42	0.438189	0.82	0.636	3.51e-37	CD34CXCL14SC	PPIB
1.35e-39	0.43818	0.521	0.295	5.17e-35	CD34CXCL14SC	GOLIM4
6.59e-92	0.436788	0.278	0.061	2.52e-87	CD34CXCL14SC	BHMT2
6.34e-74	0.436482	0.343	0.106	2.42e-69	CD34CXCL14SC	ACVRL1
1.97e-47	0.43635	0.407	0.187	7.54e-43	CD34CXCL14SC	PLEKHA5
1.42e-75	0.435415	0.305	0.087	5.44e-71	CD34CXCL14SC	HEXA
5.26e-44	0.43507	0.674	0.445	2.01e-39	CD34CXCL14SC	KRT10
3.7e-31	0.434383	0.61	0.407	1.41e-26	CD34CXCL14SC	GLUL
1.39e-43	0.434179	0.265	0.097	5.29e-39	CD34CXCL14SC	CFB
3.19e-45	0.433521	0.382	0.168	1.22e-40	CD34CXCL14SC	FXYD5
9.33e-70	0.433515	0.42	0.155	3.56e-65	CD34CXCL14SC	TMEM98
1.5e-38	0.432232	0.808	0.594	5.73e-34	CD34CXCL14SC	SQSTM1
3.76e-113	0.43171	0.272	0.049	1.44e-108	CD34CXCL14SC	EML1
9.68e-63	0.431085	0.265	0.078	3.7e-58	CD34CXCL14SC	RARG
9.87e-91	0.430959	0.351	0.096	3.77e-86	CD34CXCL14SC	CMBL
1.22e-45	0.430386	0.262	0.096	4.65e-41	CD34CXCL14SC	FZD4
5.99e-40	0.428618	0.502	0.268	2.29e-35	CD34CXCL14SC	AHR
7.12e-50	0.426339	0.429	0.198	2.72e-45	CD34CXCL14SC	CDK2AP1
4.96e-48	0.425	0.486	0.243	1.9e-43	CD34CXCL14SC	CD47
7.12e-40	0.423175	0.661	0.43	2.72e-35	CD34CXCL14SC	SRI
4.86e-55	0.423157	0.48	0.224	1.86e-50	CD34CXCL14SC	COPZ2
1.48e-31	0.421925	0.608	0.402	5.65e-27	CD34CXCL14SC	P4HB
4.52e-47	0.420785	0.962	0.864	1.73e-42	CD34CXCL14SC	NEAT1
2.83e-60	0.420567	0.293	0.097	1.08e-55	CD34CXCL14SC	P4HA2
2.27e-37	0.420198	0.652	0.43	8.69e-33	CD34CXCL14SC	ADH5
1.82e-37	0.420182	0.657	0.437	6.97e-33	CD34CXCL14SC	PGRMC1
3.58e-38	0.419851	0.563	0.334	1.37e-33	CD34CXCL14SC	BZW1
1.66e-47	0.419745	0.437	0.205	6.34e-43	CD34CXCL14SC	ERICH1
6.71e-44	0.419259	0.474	0.246	2.56e-39	CD34CXCL14SC	MESD
6.37e-52	0.415839	0.988	0.9	2.44e-47	CD34CXCL14SC	CD81
3.53e-34	0.415153	0.78	0.569	1.35e-29	CD34CXCL14SC	NFIC
3.5e-35	0.414277	0.779	0.566	1.34e-30	CD34CXCL14SC	MYADM
1.49e-62	0.41348	0.326	0.108	5.69e-58	CD34CXCL14SC	IL1R1
1.4e-34	0.413145	0.781	0.575	5.36e-30	CD34CXCL14SC	LEPROT
2.45e-53	0.413119	0.289	0.099	9.35e-49	CD34CXCL14SC	COL5A1
1.23e-36	0.412841	0.706	0.487	4.71e-32	CD34CXCL14SC	ATRAID
1.18e-39	0.411348	0.553	0.317	4.52e-35	CD34CXCL14SC	TMED10
2.17e-38	0.40955	0.663	0.434	8.28e-34	CD34CXCL14SC	MXRA7
8.6e-33	0.409143	0.366	0.189	3.29e-28	CD34CXCL14SC	ZEB1
1.05e-37	0.409077	0.657	0.44	4e-33	CD34CXCL14SC	MTCH1
6.53e-33	0.408504	0.679	0.449	2.49e-28	CD34CXCL14SC	CHD9
1.92e-36	0.406039	0.578	0.35	7.32e-32	CD34CXCL14SC	PRDX4
2.86e-52	0.405779	0.26	0.084	1.09e-47	CD34CXCL14SC	ERAP2
1.73e-37	0.405725	0.533	0.3	6.6e-33	CD34CXCL14SC	CFLAR
5.73e-56	0.405136	0.258	0.08	2.19e-51	CD34CXCL14SC	BMP4
3.73e-52	0.404146	0.32	0.121	1.43e-47	CD34CXCL14SC	FUCA2
2.25e-36	0.403994	0.493	0.277	8.61e-32	CD34CXCL14SC	NUCB2
6.74e-48	0.403361	0.38	0.163	2.57e-43	CD34CXCL14SC	PHYKPL
1.14e-22	0.400888	0.434	0.276	4.36e-18	CD34CXCL14SC	PHLDA3
8.3e-43	0.399641	0.516	0.276	3.17e-38	CD34CXCL14SC	NUCB1
6.16e-46	0.39942	0.431	0.204	2.36e-41	CD34CXCL14SC	SERPINB1
1.7e-26	0.398779	0.492	0.32	6.5e-22	CD34CXCL14SC	ADI1
3.9e-51	0.398374	0.288	0.101	1.49e-46	CD34CXCL14SC	H6PD
6e-36	0.397985	0.344	0.164	2.29e-31	CD34CXCL14SC	SLC44A1
8.74e-36	0.397337	0.575	0.346	3.34e-31	CD34CXCL14SC	ALDH2
2.24e-34	0.397023	0.36	0.18	8.57e-30	CD34CXCL14SC	LGMN
4.17e-72	0.396909	0.266	0.069	1.59e-67	CD34CXCL14SC	OLFML2B
4.12e-58	0.395478	0.315	0.109	1.57e-53	CD34CXCL14SC	ALDH3A2
7.7e-32	0.395055	0.612	0.408	2.94e-27	CD34CXCL14SC	GSTM3
2.02e-37	0.394628	0.49	0.267	7.71e-33	CD34CXCL14SC	MAGI2-AS3
2.95e-24	0.394496	0.725	0.594	1.13e-19	CD34CXCL14SC	POLR2L
2.14e-65	0.394487	0.292	0.087	8.17e-61	CD34CXCL14SC	HCG11
1.54e-98	0.394331	0.276	0.056	5.87e-94	CD34CXCL14SC	STXBP6
5.74e-32	0.394266	0.642	0.425	2.19e-27	CD34CXCL14SC	LRPAP1
9.31e-44	0.393156	0.4	0.188	3.56e-39	CD34CXCL14SC	MGAT1
1.84e-35	0.392642	0.809	0.617	7.04e-31	CD34CXCL14SC	DAD1
5.49e-41	0.390593	0.575	0.335	2.1e-36	CD34CXCL14SC	OSTC
5.82e-61	0.390314	0.328	0.113	2.22e-56	CD34CXCL14SC	ACAA2
2.69e-35	0.389639	0.536	0.313	1.03e-30	CD34CXCL14SC	KDELR2
8.74e-28	0.38936	0.633	0.439	3.34e-23	CD34CXCL14SC	TNRC6B
8.36e-33	0.388731	0.604	0.387	3.2e-28	CD34CXCL14SC	CANX
5.8e-49	0.388565	0.256	0.086	2.22e-44	CD34CXCL14SC	GARS-DT
3.49e-35	0.388178	0.413	0.216	1.34e-30	CD34CXCL14SC	TXNDC15
1.51e-72	0.387706	0.258	0.066	5.76e-68	CD34CXCL14SC	PIK3IP1
2.08e-40	0.386294	0.841	0.614	7.94e-36	CD34CXCL14SC	WASF2
5.38e-39	0.386109	0.818	0.628	2.06e-34	CD34CXCL14SC	KRTCAP2
1.07e-37	0.385097	0.9	0.801	4.11e-33	CD34CXCL14SC	OAZ1
3.28e-54	0.385084	0.332	0.123	1.25e-49	CD34CXCL14SC	SLC66A3
1.77e-49	0.384974	0.361	0.148	6.78e-45	CD34CXCL14SC	GALNT11
2.62e-34	0.384634	0.443	0.241	1e-29	CD34CXCL14SC	TMX4
1.32e-58	0.384229	0.27	0.084	5.03e-54	CD34CXCL14SC	GNS
3.34e-38	0.381954	0.583	0.349	1.28e-33	CD34CXCL14SC	DHRS7
3.31e-29	0.381429	0.614	0.411	1.27e-24	CD34CXCL14SC	PDIA6
9.17e-34	0.380516	0.426	0.226	3.5e-29	CD34CXCL14SC	TM9SF2
8.84e-49	0.380378	0.299	0.112	3.38e-44	CD34CXCL14SC	ARHGAP12
1.79e-20	0.380129	0.299	0.167	6.84e-16	CD34CXCL14SC	LIFR
3.01e-52	0.379158	0.276	0.095	1.15e-47	CD34CXCL14SC	DIAPH1
3.92e-28	0.378407	0.518	0.316	1.5e-23	CD34CXCL14SC	FAM3C
1.43e-20	0.377969	0.629	0.47	5.47e-16	CD34CXCL14SC	DST
4.35e-45	0.377589	0.321	0.13	1.66e-40	CD34CXCL14SC	NAAA
6.04e-72	0.376072	0.292	0.082	2.31e-67	CD34CXCL14SC	ANKRD35
3.2e-38	0.37474	0.538	0.304	1.22e-33	CD34CXCL14SC	RBMS1
1e-37	0.374465	0.357	0.168	3.84e-33	CD34CXCL14SC	FNDC3B
2.9e-43	0.374094	0.296	0.119	1.11e-38	CD34CXCL14SC	B4GALT1
7.45e-37	0.372765	0.485	0.267	2.85e-32	CD34CXCL14SC	MFSD10
2.8e-39	0.37268	0.361	0.163	1.07e-34	CD34CXCL14SC	ZCCHC24
3.93e-29	0.372558	0.554	0.355	1.5e-24	CD34CXCL14SC	APRT
1.01e-48	0.370699	0.305	0.114	3.85e-44	CD34CXCL14SC	CHST12
1.48e-70	0.369311	0.26	0.067	5.67e-66	CD34CXCL14SC	RGS10
1.16e-30	0.368009	0.435	0.242	4.44e-26	CD34CXCL14SC	TENT5A
2.33e-35	0.366736	0.363	0.177	8.91e-31	CD34CXCL14SC	RDH14
1.9e-33	0.366693	0.284	0.123	7.28e-29	CD34CXCL14SC	KCTD12
4.58e-38	0.366452	0.32	0.139	1.75e-33	CD34CXCL14SC	ODF2L
3.8e-36	0.366452	0.469	0.255	1.45e-31	CD34CXCL14SC	TMOD3
1.53e-09	0.365116	0.784	0.771	5.83e-05	CD34CXCL14SC	CPE
3.93e-29	0.36482	0.785	0.598	1.5e-24	CD34CXCL14SC	MTDH
1.28e-39	0.362528	0.333	0.147	4.91e-35	CD34CXCL14SC	AR
1.06e-40	0.361771	0.261	0.099	4.07e-36	CD34CXCL14SC	PCDH9
3.63e-27	0.360936	0.814	0.658	1.39e-22	CD34CXCL14SC	ANXA5
4.03e-67	0.359655	0.273	0.076	1.54e-62	CD34CXCL14SC	HAS2
3.14e-27	0.359559	0.34	0.181	1.2e-22	CD34CXCL14SC	CCDC186
4.89e-35	0.359557	0.31	0.141	1.87e-30	CD34CXCL14SC	MTUS1
5.78e-45	0.359356	0.323	0.131	2.21e-40	CD34CXCL14SC	SPATA6
1.93e-36	0.359147	0.369	0.177	7.38e-32	CD34CXCL14SC	MAP1A
1.62e-49	0.358641	0.261	0.086	6.2e-45	CD34CXCL14SC	CYP1B1
3.06e-32	0.358605	0.554	0.338	1.17e-27	CD34CXCL14SC	AP2B1
5.46e-22	0.358373	0.322	0.181	2.09e-17	CD34CXCL14SC	LRRC17
7.79e-47	0.356615	0.321	0.128	2.98e-42	CD34CXCL14SC	ITGAV
8.68e-26	0.3563	0.684	0.498	3.32e-21	CD34CXCL14SC	TMEM50A
1.56e-28	0.353508	0.638	0.431	5.98e-24	CD34CXCL14SC	TM9SF3
2.12e-30	0.353097	0.446	0.254	8.11e-26	CD34CXCL14SC	CREG1
1.36e-38	0.351662	0.435	0.222	5.2e-34	CD34CXCL14SC	HM13
1.7e-39	0.351497	0.391	0.187	6.52e-35	CD34CXCL14SC	CTSB
1.11e-43	0.350764	0.279	0.106	4.26e-39	CD34CXCL14SC	PXK
2.2e-33	0.350307	0.431	0.233	8.4e-29	CD34CXCL14SC	CTTN
3.22e-66	0.348192	0.265	0.073	1.23e-61	CD34CXCL14SC	CYS1
8.6e-45	0.347832	0.348	0.142	3.29e-40	CD34CXCL14SC	IL32
3.07e-19	0.346666	0.68	0.527	1.17e-14	CD34CXCL14SC	TAGLN2
1.15e-46	0.346388	0.304	0.116	4.4e-42	CD34CXCL14SC	C5orf15
1.56e-26	0.346257	0.498	0.313	5.95e-22	CD34CXCL14SC	EMC7
3.85e-23	0.346119	0.527	0.351	1.47e-18	CD34CXCL14SC	CD164
3.53e-27	0.345096	0.4	0.23	1.35e-22	CD34CXCL14SC	RNF19A
5.3e-39	0.344266	0.383	0.182	2.03e-34	CD34CXCL14SC	CKS1B
1.05e-28	0.34367	0.615	0.415	4.02e-24	CD34CXCL14SC	PPA1
2.19e-36	0.343659	0.261	0.105	8.37e-32	CD34CXCL14SC	MAMDC2
2.49e-21	0.343316	0.412	0.253	9.53e-17	CD34CXCL14SC	PWWP3A
7.55e-42	0.342828	0.299	0.121	2.89e-37	CD34CXCL14SC	SCAMP2
2.48e-40	0.342708	0.358	0.159	9.49e-36	CD34CXCL14SC	DSE
7.6e-38	0.342427	0.429	0.22	2.9e-33	CD34CXCL14SC	STMP1
3.87e-43	0.342392	0.305	0.124	1.48e-38	CD34CXCL14SC	CTSO
1.43e-34	0.34145	0.374	0.183	5.47e-30	CD34CXCL14SC	TTC14
2.97e-31	0.341033	0.471	0.269	1.13e-26	CD34CXCL14SC	SDF4
1.02e-30	0.340561	0.464	0.261	3.89e-26	CD34CXCL14SC	AHI1
2.31e-45	0.340499	0.269	0.096	8.82e-41	CD34CXCL14SC	EFHC1
4.23e-36	0.340119	0.355	0.168	1.62e-31	CD34CXCL14SC	CLSTN1
5.73e-31	0.340056	0.729	0.523	2.19e-26	CD34CXCL14SC	TMEM258
1.58e-30	0.339786	0.559	0.346	6.06e-26	CD34CXCL14SC	YPEL3
7.82e-31	0.339665	0.541	0.327	2.99e-26	CD34CXCL14SC	ERLEC1
7.91e-32	0.339623	0.375	0.195	3.02e-27	CD34CXCL14SC	SUMF2
5.99e-21	0.339348	0.764	0.587	2.29e-16	CD34CXCL14SC	WSB1
5.54e-33	0.338658	0.301	0.14	2.12e-28	CD34CXCL14SC	PXDC1
1.16e-32	0.338459	0.443	0.243	4.44e-28	CD34CXCL14SC	PBX1
7.89e-27	0.337812	0.522	0.329	3.01e-22	CD34CXCL14SC	SMARCE1
2.66e-21	0.337459	0.739	0.568	1.02e-16	CD34CXCL14SC	CALR
1.11e-18	0.335708	0.772	0.665	4.23e-14	CD34CXCL14SC	RHOA
2.11e-30	0.334756	0.66	0.46	8.06e-26	CD34CXCL14SC	VEGFB
6.46e-26	0.334313	0.482	0.296	2.47e-21	CD34CXCL14SC	KIDINS220
1.15e-24	0.333726	0.495	0.313	4.39e-20	CD34CXCL14SC	LIMS1
1.41e-26	0.333134	0.491	0.303	5.38e-22	CD34CXCL14SC	ARL1
2.38e-29	0.330575	0.313	0.151	9.09e-25	CD34CXCL14SC	HDAC7
4.72e-30	0.329141	0.456	0.258	1.8e-25	CD34CXCL14SC	TMEM179B
7.99e-25	0.328824	0.597	0.407	3.05e-20	CD34CXCL14SC	TMCO1
5.62e-28	0.328744	0.45	0.262	2.15e-23	CD34CXCL14SC	DNAJC3
2.95e-21	0.327979	0.801	0.682	1.13e-16	CD34CXCL14SC	CLIC1
6.24e-27	0.32699	0.394	0.222	2.38e-22	CD34CXCL14SC	UBL3
1.9e-27	0.3261	0.544	0.349	7.26e-23	CD34CXCL14SC	GYPC
5.97e-29	0.326002	0.399	0.217	2.28e-24	CD34CXCL14SC	PIH1D1
1.13e-32	0.325926	0.329	0.159	4.3e-28	CD34CXCL14SC	SNX21
3.79e-37	0.324294	0.315	0.139	1.45e-32	CD34CXCL14SC	ABHD14A
4.64e-32	0.322406	0.349	0.168	1.77e-27	CD34CXCL14SC	SURF4
5.11e-45	0.322092	0.321	0.128	1.95e-40	CD34CXCL14SC	RAB9A
5.34e-35	0.322023	0.271	0.113	2.04e-30	CD34CXCL14SC	SLC39A10
7.72e-51	0.321744	0.278	0.095	2.95e-46	CD34CXCL14SC	ECHDC1
4.89e-26	0.321238	0.559	0.361	1.87e-21	CD34CXCL14SC	SELENOF
1.18e-31	0.321212	0.894	0.733	4.52e-27	CD34CXCL14SC	SEC62
1.8e-38	0.318946	0.256	0.099	6.89e-34	CD34CXCL14SC	ADAM9
4.7e-48	0.318451	0.27	0.092	1.8e-43	CD34CXCL14SC	IL33
6.94e-41	0.317312	0.307	0.125	2.65e-36	CD34CXCL14SC	DNASE2
7.82e-50	0.317299	0.26	0.086	2.99e-45	CD34CXCL14SC	SREBF1
1.98e-28	0.316963	0.305	0.149	7.57e-24	CD34CXCL14SC	TULP3
5.53e-39	0.316735	0.49	0.255	2.11e-34	CD34CXCL14SC	RCN1
3.51e-22	0.316214	0.667	0.485	1.34e-17	CD34CXCL14SC	NBL1
1.41e-33	0.315283	0.287	0.127	5.39e-29	CD34CXCL14SC	RPN1
2.84e-41	0.314927	0.306	0.125	1.09e-36	CD34CXCL14SC	GUSB
2.02e-29	0.314838	0.341	0.17	7.72e-25	CD34CXCL14SC	KDM5B
1.67e-27	0.314599	0.498	0.305	6.39e-23	CD34CXCL14SC	RER1
4.71e-10	0.31373	0.363	0.264	1.8e-05	CD34CXCL14SC	COL4A1
1.28e-31	0.312834	0.366	0.187	4.89e-27	CD34CXCL14SC	GLUD1
1.28e-20	0.312394	0.355	0.208	4.91e-16	CD34CXCL14SC	GRINA
6.38e-29	0.312315	0.382	0.201	2.44e-24	CD34CXCL14SC	SNTB2
4.39e-27	0.311469	0.388	0.218	1.68e-22	CD34CXCL14SC	POLD4
4.59e-25	0.311438	0.55	0.353	1.76e-20	CD34CXCL14SC	RAB14
3.05e-30	0.310438	0.284	0.13	1.17e-25	CD34CXCL14SC	EBF3
1.06e-28	0.309959	0.74	0.534	4.04e-24	CD34CXCL14SC	HP1BP3
3.31e-24	0.309867	0.443	0.263	1.27e-19	CD34CXCL14SC	SP100
8.04e-20	0.309206	0.599	0.422	3.08e-15	CD34CXCL14SC	TSC22D3
2.14e-32	0.308786	0.617	0.381	8.16e-28	CD34CXCL14SC	TLE5
1.71e-33	0.308466	0.339	0.159	6.52e-29	CD34CXCL14SC	RAB8B
3.5e-22	0.307661	0.837	0.681	1.34e-17	CD34CXCL14SC	NFIB
1.87e-44	0.307653	0.307	0.121	7.13e-40	CD34CXCL14SC	SETD7
2.16e-12	0.30711	0.639	0.509	8.26e-08	CD34CXCL14SC	KLF6
1.08e-20	0.306966	0.598	0.411	4.14e-16	CD34CXCL14SC	SPAG9
1.68e-33	0.30614	0.349	0.167	6.43e-29	CD34CXCL14SC	PKD2
1.18e-17	0.305549	0.724	0.571	4.5e-13	CD34CXCL14SC	TSPO
2.76e-27	0.305146	0.433	0.251	1.05e-22	CD34CXCL14SC	PGRMC2
4.49e-17	0.305125	0.581	0.425	1.72e-12	CD34CXCL14SC	ZNF503
1.39e-22	0.304958	0.282	0.146	5.33e-18	CD34CXCL14SC	EXOC1
4.44e-32	0.304341	0.309	0.142	1.7e-27	CD34CXCL14SC	TK2
3.2e-19	0.303949	0.53	0.37	1.22e-14	CD34CXCL14SC	DYNC1H1
2.79e-22	0.303168	0.298	0.16	1.07e-17	CD34CXCL14SC	SETX
6.28e-36	0.303113	0.296	0.128	2.4e-31	CD34CXCL14SC	TM9SF1
1.63e-28	0.30311	0.29	0.139	6.22e-24	CD34CXCL14SC	IKBIP
5.15e-24	0.302226	0.543	0.357	1.97e-19	CD34CXCL14SC	ADD1
2.86e-24	0.30125	0.823	0.653	1.09e-19	CD34CXCL14SC	ARGLU1
3.45e-29	0.300982	0.292	0.135	1.32e-24	CD34CXCL14SC	TMEM243
9.32e-22	0.300974	0.497	0.325	3.56e-17	CD34CXCL14SC	ARPC1B
1.64e-41	0.299967	0.271	0.103	6.26e-37	CD34CXCL14SC	IFNGR2
1.48e-24	0.299775	0.42	0.244	5.66e-20	CD34CXCL14SC	SMARCA2
3.35e-34	0.29944	0.357	0.17	1.28e-29	CD34CXCL14SC	CLN5
1.3e-30	0.298904	0.366	0.185	4.95e-26	CD34CXCL14SC	TSPAN31
1.52e-21	0.29889	0.508	0.338	5.81e-17	CD34CXCL14SC	CAT
3.19e-22	0.298365	0.406	0.244	1.22e-17	CD34CXCL14SC	FOXN3
6.99e-25	0.297963	0.486	0.3	2.67e-20	CD34CXCL14SC	RPN2
3.91e-25	0.297633	0.448	0.266	1.5e-20	CD34CXCL14SC	ANO6
2.87e-29	0.29632	0.293	0.138	1.1e-24	CD34CXCL14SC	LMF2
8.37e-32	0.295816	0.253	0.107	3.2e-27	CD34CXCL14SC	AKR1B1
1.42e-20	0.295588	0.829	0.703	5.43e-16	CD34CXCL14SC	PRDX1
9.52e-26	0.295467	0.793	0.595	3.64e-21	CD34CXCL14SC	SSR4
9.66e-20	0.295372	0.689	0.52	3.69e-15	CD34CXCL14SC	EBF1
1.21e-23	0.295265	0.482	0.3	4.63e-19	CD34CXCL14SC	SEC31A
4.75e-39	0.295011	0.348	0.156	1.82e-34	CD34CXCL14SC	BMERB1
5.37e-20	0.294831	0.823	0.678	2.05e-15	CD34CXCL14SC	RABAC1
1.66e-17	0.294088	0.488	0.342	6.36e-13	CD34CXCL14SC	PLP2
7.53e-23	0.293951	0.403	0.241	2.88e-18	CD34CXCL14SC	AP3S1
2.14e-21	0.292799	0.695	0.521	8.19e-17	CD34CXCL14SC	SEC11A
2.69e-24	0.292442	0.485	0.296	1.03e-19	CD34CXCL14SC	FTX
5.49e-28	0.292248	0.375	0.202	2.1e-23	CD34CXCL14SC	DESI2
1.96e-26	0.292209	0.348	0.19	7.49e-22	CD34CXCL14SC	SLC27A3
1.35e-28	0.291592	0.55	0.348	5.17e-24	CD34CXCL14SC	ITGB1BP1
1.07e-29	0.29096	0.306	0.147	4.1e-25	CD34CXCL14SC	COL5A2
1.71e-27	0.290526	0.382	0.205	6.53e-23	CD34CXCL14SC	CCS
1.51e-22	0.290231	0.591	0.402	5.77e-18	CD34CXCL14SC	ZNF706
6.85e-23	0.289505	0.727	0.554	2.62e-18	CD34CXCL14SC	GABARAPL2
1.79e-27	0.28944	0.386	0.208	6.85e-23	CD34CXCL14SC	CDIPT
2.17e-14	0.28933	0.424	0.298	8.31e-10	CD34CXCL14SC	YWHAH
2.93e-18	0.289282	0.648	0.475	1.12e-13	CD34CXCL14SC	AKAP9
6.76e-30	0.288817	0.373	0.19	2.58e-25	CD34CXCL14SC	EFEMP2
1.31e-41	0.288718	0.256	0.093	5.02e-37	CD34CXCL14SC	LINC01116
3.11e-16	0.288528	0.823	0.679	1.19e-11	CD34CXCL14SC	TCF4
3.79e-30	0.287941	0.252	0.109	1.45e-25	CD34CXCL14SC	CLCN3
9.17e-24	0.287377	0.776	0.57	3.51e-19	CD34CXCL14SC	IGFBP4
7.29e-21	0.286563	0.439	0.274	2.79e-16	CD34CXCL14SC	TMEM87A
1.8e-31	0.286215	0.332	0.161	6.89e-27	CD34CXCL14SC	CERS2
1.31e-18	0.283649	0.459	0.305	5e-14	CD34CXCL14SC	SEC63
9.13e-29	0.281189	0.434	0.243	3.49e-24	CD34CXCL14SC	SNX2
7.77e-17	0.279213	0.479	0.326	2.97e-12	CD34CXCL14SC	DDR2
2.19e-22	0.279137	0.559	0.37	8.37e-18	CD34CXCL14SC	SERINC1
2.62e-32	0.279127	0.288	0.127	1e-27	CD34CXCL14SC	ERGIC1
1.03e-26	0.2789	0.324	0.163	3.94e-22	CD34CXCL14SC	LMBRD1
7.39e-07	0.278843	0.785	0.687	0.0282351	CD34CXCL14SC	DUSP1
5.5e-27	0.278161	0.298	0.145	2.1e-22	CD34CXCL14SC	GNPTG
1.87e-30	0.278062	0.337	0.165	7.16e-26	CD34CXCL14SC	RALA
1.4e-26	0.277729	0.317	0.161	5.35e-22	CD34CXCL14SC	FAM210B
5.32e-26	0.277647	0.351	0.185	2.03e-21	CD34CXCL14SC	ELF1
6.77e-29	0.277544	0.255	0.113	2.59e-24	CD34CXCL14SC	PDIA4
4.48e-21	0.276479	0.516	0.333	1.71e-16	CD34CXCL14SC	PRNP
1.83e-29	0.276034	0.324	0.16	6.99e-25	CD34CXCL14SC	TMEM167A
5.6e-20	0.275939	0.592	0.42	2.14e-15	CD34CXCL14SC	ENO1
1.21e-23	0.275725	0.539	0.345	4.62e-19	CD34CXCL14SC	QKI
9.99e-22	0.274312	0.68	0.494	3.82e-17	CD34CXCL14SC	YWHAE
2.19e-24	0.272972	0.661	0.471	8.38e-20	CD34CXCL14SC	UBE2B
1.21e-27	0.271995	0.374	0.196	4.61e-23	CD34CXCL14SC	SDF2
3.03e-19	0.271782	0.47	0.309	1.16e-14	CD34CXCL14SC	ZNF106
4.34e-17	0.271335	0.454	0.303	1.66e-12	CD34CXCL14SC	VPS13C
3.25e-24	0.271193	0.354	0.194	1.24e-19	CD34CXCL14SC	AC245297.3
7.45e-34	0.271175	0.27	0.113	2.85e-29	CD34CXCL14SC	SFT2D2
3.48e-22	0.270779	0.262	0.132	1.33e-17	CD34CXCL14SC	CAPZA1
1.43e-20	0.270132	0.286	0.154	5.48e-16	CD34CXCL14SC	AZI2
3.14e-24	0.269566	0.504	0.319	1.2e-19	CD34CXCL14SC	ATP6V1F
1.11e-17	0.26923	0.491	0.333	4.25e-13	CD34CXCL14SC	PRKDC
7.82e-25	0.269002	0.434	0.249	2.99e-20	CD34CXCL14SC	IFNAR1
3.82e-23	0.268727	0.396	0.225	1.46e-18	CD34CXCL14SC	POLR2J3
3.01e-22	0.267807	0.316	0.169	1.15e-17	CD34CXCL14SC	C6orf89
3.56e-30	0.267597	0.328	0.159	1.36e-25	CD34CXCL14SC	SFT2D1
1.32e-23	0.266788	0.505	0.32	5.06e-19	CD34CXCL14SC	HDLBP
1.65e-18	0.266721	0.575	0.398	6.32e-14	CD34CXCL14SC	MYCBP2
1.92e-21	0.266538	0.582	0.391	7.33e-17	CD34CXCL14SC	IFI27L2
3.51e-24	0.266447	0.394	0.225	1.34e-19	CD34CXCL14SC	CASC4
2.96e-19	0.266175	0.452	0.29	1.13e-14	CD34CXCL14SC	VPS4B
2.92e-20	0.26564	0.428	0.268	1.11e-15	CD34CXCL14SC	GOLGA2
7.5e-24	0.265021	0.313	0.162	2.86e-19	CD34CXCL14SC	NCOR2
5.34e-41	0.263907	0.267	0.099	2.04e-36	CD34CXCL14SC	CASP4
1.34e-23	0.263558	0.354	0.19	5.12e-19	CD34CXCL14SC	HNMT
2.32e-18	0.263164	0.287	0.16	8.85e-14	CD34CXCL14SC	YIPF5
1.05e-29	0.261777	0.259	0.112	4.01e-25	CD34CXCL14SC	IFI6
1.55e-18	0.261058	0.525	0.361	5.91e-14	CD34CXCL14SC	CPNE3
1.24e-16	0.260584	0.908	0.774	4.75e-12	CD34CXCL14SC	SRRM2
8.63e-16	0.260577	0.691	0.535	3.3e-11	CD34CXCL14SC	RSRP1
4.03e-32	0.26036	0.316	0.145	1.54e-27	CD34CXCL14SC	RAB4A
4.02e-25	0.259894	0.3	0.152	1.53e-20	CD34CXCL14SC	SMIM15
2.27e-30	0.25965	0.31	0.145	8.66e-26	CD34CXCL14SC	TXNDC12
5e-32	0.259321	0.309	0.139	1.91e-27	CD34CXCL14SC	PPP3CA
7.95e-22	0.258464	0.292	0.155	3.04e-17	CD34CXCL14SC	STT3B
2.31e-20	0.258288	0.286	0.155	8.83e-16	CD34CXCL14SC	PRKAA1
5.22e-28	0.258106	0.301	0.146	1.99e-23	CD34CXCL14SC	MAPK3
1.5e-28	0.257526	0.272	0.123	5.74e-24	CD34CXCL14SC	TBC1D2B
2.96e-25	0.257168	0.315	0.162	1.13e-20	CD34CXCL14SC	EPS15
1.75e-29	0.256609	0.273	0.124	6.68e-25	CD34CXCL14SC	TP53I13
4.92e-39	0.256366	0.299	0.122	1.88e-34	CD34CXCL14SC	OSR2
3.05e-21	0.256324	0.33	0.186	1.17e-16	CD34CXCL14SC	KRAS
4.29e-26	0.255433	0.283	0.138	1.64e-21	CD34CXCL14SC	CEP170
1.05e-24	0.254998	0.405	0.231	4.03e-20	CD34CXCL14SC	YIPF3
1.17e-19	0.254472	0.767	0.603	4.46e-15	CD34CXCL14SC	SPCS2
6.25e-29	0.254242	0.269	0.119	2.39e-24	CD34CXCL14SC	MMP14
1.9e-22	0.253209	0.505	0.323	7.26e-18	CD34CXCL14SC	LMAN2
2.16e-06	0.253111	0.687	0.592	0.0825731	CD34CXCL14SC	CD9
3.06e-23	0.253056	0.405	0.232	1.17e-18	CD34CXCL14SC	HACD3
1.45e-22	0.252976	0.294	0.156	5.55e-18	CD34CXCL14SC	CPED1
6.66e-27	0.252774	0.425	0.239	2.55e-22	CD34CXCL14SC	SMIM19
4.95e-14	0.252591	0.558	0.411	1.89e-09	CD34CXCL14SC	EEA1
2.56e-18	0.252262	0.416	0.263	9.79e-14	CD34CXCL14SC	RNF213
1.13e-20	0.252072	0.397	0.238	4.32e-16	CD34CXCL14SC	ACBD3
1.65e-25	0.251715	0.315	0.161	6.32e-21	CD34CXCL14SC	PIP4P2
1.23e-22	0.251614	0.309	0.163	4.69e-18	CD34CXCL14SC	RECQL
3.05e-25	0.251477	0.253	0.118	1.16e-20	CD34CXCL14SC	EHBP1
6.98e-25	0.251149	0.298	0.148	2.67e-20	CD34CXCL14SC	ABCA1
2.42e-24	0.250227	0.388	0.217	9.26e-20	CD34CXCL14SC	CCNDBP1
2.44e-24	0.250026	0.38	0.211	9.34e-20	CD34CXCL14SC	RNF130
2.08e-191	1.88833	0.83	0.38	7.94e-187	Pericytes	CARMN
6.42e-169	1.47508	0.78	0.31	2.46e-164	Pericytes	NET1
1.34e-156	1.41577	0.847	0.422	5.12e-152	Pericytes	LBH
3.28e-142	1.30672	0.884	0.425	1.26e-137	Pericytes	MUSTN1
1.29e-145	1.27092	0.806	0.31	4.94e-141	Pericytes	RERGL
3.5e-133	1.23618	0.754	0.339	1.34e-128	Pericytes	TBX2
4.47e-109	1.2071	0.723	0.368	1.71e-104	Pericytes	SYNE2
5.44e-130	1.1978	0.637	0.257	2.08e-125	Pericytes	KLHL23
9.25e-141	1.13613	0.821	0.359	3.53e-136	Pericytes	BCAM
5.29e-96	1.13531	0.65	0.307	2.02e-91	Pericytes	CCND1
4.49e-127	1.12897	0.876	0.464	1.72e-122	Pericytes	MCAM
7.02e-99	1.10402	0.784	0.439	2.68e-94	Pericytes	NDUFA4L2
1.25e-120	1.10163	0.506	0.168	4.79e-116	Pericytes	SCN3A
8.74e-116	1.10022	0.371	0.091	3.34e-111	Pericytes	AC100803.4
7.67e-120	1.08586	0.847	0.504	2.93e-115	Pericytes	MEF2C
2.41e-105	1.02203	0.756	0.35	9.23e-101	Pericytes	PLN
1.61e-96	1.01775	0.644	0.3	6.16e-92	Pericytes	FILIP1
1.22e-73	0.990502	0.82	0.538	4.67e-69	Pericytes	RGS5
2.24e-91	0.954352	0.689	0.344	8.57e-87	Pericytes	PTP4A3
4.35e-122	0.949794	0.974	0.842	1.66e-117	Pericytes	ADIRF
1.63e-112	0.937208	0.954	0.721	6.22e-108	Pericytes	CAV1
1.66e-85	0.931328	0.873	0.584	6.36e-81	Pericytes	NOTCH3
9.88e-98	0.930447	0.864	0.46	3.78e-93	Pericytes	MYH11
1.32e-76	0.925924	0.463	0.192	5.05e-72	Pericytes	CASQ2
4.88e-92	0.923172	0.927	0.72	1.87e-87	Pericytes	TSC22D1
6.27e-92	0.913825	0.974	0.839	2.4e-87	Pericytes	SPARCL1
2.48e-107	0.903736	0.919	0.764	9.49e-103	Pericytes	MGST3
6.8e-76	0.89742	0.377	0.131	2.6e-71	Pericytes	SLC38A11
2.81e-63	0.888415	0.67	0.402	1.07e-58	Pericytes	ZFHX3
5.08e-68	0.879613	0.659	0.359	1.94e-63	Pericytes	RCAN2
2.94e-89	0.861698	0.914	0.727	1.12e-84	Pericytes	MFGE8
2.26e-72	0.853302	0.414	0.159	8.63e-68	Pericytes	MEF2B
1.69e-53	0.851276	0.644	0.408	6.45e-49	Pericytes	UTRN
3.4e-65	0.851165	0.547	0.278	1.3e-60	Pericytes	GPRC5C
1.93e-64	0.846602	0.473	0.219	7.36e-60	Pericytes	FRY
4.61e-42	0.840874	0.386	0.194	1.76e-37	Pericytes	NFASC
2.61e-66	0.828304	0.483	0.218	9.96e-62	Pericytes	NTN4
3.83e-60	0.820337	0.443	0.188	1.46e-55	Pericytes	ENTPD3
8.62e-64	0.814032	0.723	0.411	3.29e-59	Pericytes	FABP4
3.61e-73	0.808434	0.747	0.461	1.38e-68	Pericytes	CAV2
2.83e-53	0.803908	0.809	0.619	1.08e-48	Pericytes	FLNA
2.8e-90	0.803454	0.959	0.863	1.07e-85	Pericytes	CRIP1
1.71e-64	0.798556	0.431	0.179	6.55e-60	Pericytes	WFDC1
4.11e-67	0.786239	0.37	0.137	1.57e-62	Pericytes	PDGFB
3.84e-56	0.776177	0.556	0.297	1.47e-51	Pericytes	COX4I2
1.58e-43	0.773352	0.571	0.356	6.06e-39	Pericytes	PGF
7.33e-57	0.772405	0.506	0.255	2.8e-52	Pericytes	TBX2-AS1
3.77e-48	0.771487	0.677	0.458	1.44e-43	Pericytes	ARHGAP29
4.14e-85	0.768083	0.929	0.762	1.58e-80	Pericytes	SEPTIN7
2.45e-75	0.766167	0.954	0.737	9.36e-71	Pericytes	ACTA2
4.63e-82	0.765409	0.336	0.101	1.77e-77	Pericytes	GRIP2
2.98e-70	0.754852	0.663	0.32	1.14e-65	Pericytes	PHLDA2
7.15e-56	0.754624	0.654	0.398	2.73e-51	Pericytes	EDNRA
1.41e-60	0.75251	0.613	0.316	5.4e-56	Pericytes	NRARP
4.3e-43	0.749817	0.476	0.25	1.64e-38	Pericytes	SORBS2
2.5e-80	0.744143	0.323	0.093	9.55e-76	Pericytes	AC079822.1
7.6e-38	0.734796	0.586	0.392	2.9e-33	Pericytes	PPP1R12B
1.46e-53	0.730073	0.523	0.277	5.59e-49	Pericytes	CLMN
5.93e-60	0.723347	0.517	0.253	2.27e-55	Pericytes	AOC3
1.12e-45	0.716664	0.673	0.446	4.29e-41	Pericytes	EPAS1
9.43e-64	0.715579	0.753	0.45	3.6e-59	Pericytes	HES4
2.4e-52	0.711187	0.606	0.366	9.19e-48	Pericytes	MOB2
6.72e-48	0.709742	0.386	0.175	2.57e-43	Pericytes	CPM
3.29e-49	0.709271	0.657	0.442	1.26e-44	Pericytes	OAZ2
1.35e-47	0.708572	0.627	0.391	5.17e-43	Pericytes	PTN
9.01e-50	0.707825	0.491	0.254	3.44e-45	Pericytes	NRGN
4.64e-47	0.706969	0.491	0.265	1.77e-42	Pericytes	INPP4B
8.38e-50	0.700221	0.5	0.266	3.2e-45	Pericytes	AKAP1
1.55e-55	0.699427	0.343	0.134	5.91e-51	Pericytes	GPRIN3
2.73e-38	0.697547	0.623	0.416	1.05e-33	Pericytes	JAG1
2.6e-54	0.696031	0.706	0.462	9.94e-50	Pericytes	ITIH5
8.6e-37	0.693658	0.396	0.212	3.29e-32	Pericytes	NEURL1B
2.36e-37	0.688166	0.754	0.599	9.04e-33	Pericytes	PDGFRB
4.14e-53	0.687206	0.629	0.367	1.58e-48	Pericytes	CCDC3
1.19e-47	0.684189	0.6	0.376	4.53e-43	Pericytes	PTK2
1.04e-28	0.680577	0.383	0.223	3.99e-24	Pericytes	ARHGEF7
6.43e-47	0.67797	0.761	0.581	2.46e-42	Pericytes	ROCK1
1.23e-46	0.677167	0.369	0.168	4.72e-42	Pericytes	LINGO1
1.36e-48	0.673055	0.753	0.522	5.2e-44	Pericytes	MAP3K20
1.3e-43	0.668903	0.636	0.413	4.99e-39	Pericytes	MGLL
1.75e-45	0.665917	0.28	0.105	6.68e-41	Pericytes	CNGA1
4.87e-45	0.655678	0.44	0.222	1.86e-40	Pericytes	SEPTIN4
2.68e-37	0.652663	0.383	0.2	1.02e-32	Pericytes	NIBAN1
1.57e-36	0.651533	0.307	0.142	5.99e-32	Pericytes	CACNA1A
4.33e-86	0.64538	0.996	0.974	1.66e-81	Pericytes	MT-CO2
7.49e-36	0.639448	0.549	0.35	2.86e-31	Pericytes	ITGA7
5.77e-34	0.637257	0.314	0.152	2.21e-29	Pericytes	CDH6
2.44e-50	0.63697	0.353	0.15	9.33e-46	Pericytes	CABP1
2.3e-26	0.635571	0.517	0.354	8.78e-22	Pericytes	CRIM1
[truncated: 2,203 more rows]
