# Supplementary material for: Identification and Mapping of Human Lymph Node Stromal Cell Subsets by Combining Single‐Cell RNA Sequencing with Spatial Transcriptomics
Source: Eur J Immunol. 2025 Jun 11;55(6):e51218. doi: 10.1002/eji.202451218 (PMC12154172; doi:10.1002/eji.202451218)
Supplement: Supplementary file 9 — Supporting File 9: Differential gene expression related to the integrated dataset in Figure 2f. This table displays differentially expressed genes for each identified cluster. Columns include p‐value (p_val), average log fold change (avg_log2FC), and adjusted p‐value (p_val_adj) reflecting expression differences and statistical significance. pct.1 and pct.2 indicate the proportion of cells in each group expressing the gene. [file EJI-55-e51218-s010.xlsx]

## Sheet: Table 3 DEGs Integrated Dataset
Table 3 Results related to Figure 2f, illustrating differential gene expression across various clusters (one versus rest comparison). Below is a brief explanation of each column in the table: p_val: The p-value represents the statistical significance of the differential gene expression between the two compared groups, with lower values indicating higher significance. This metric is crucial for id…
p_val	avg_log2FC	pct.1	pct.2	p_val_adj	cluster	gene
0	0.371815	0.407	0.674	0	0	AFF3
0	2.41333	0.957	0.693	0	0	LRP1
0	2.0096	0.952	0.693	0	0	CXCL12
0	2.25592	0.969	0.72	0	0	PCOLCE
0	1.34122	0.794	0.545	0	0	CLEC11A
0	0.843485	0.895	0.656	0	0	CYBA
0	0.448073	0.288	0.524	0	0	IGFN1
0	2.39726	0.971	0.74	0	0	FBLN2
0	1.97021	0.824	0.593	0	0	NOVA1
0	2.62558	0.965	0.744	0	0	FGF7
0	2.39291	0.982	0.762	0	0	SERPINF1
0	3.151	0.991	0.776	0	0	FBLN1
0	1.3997	0.861	0.646	0	0	PRRX1
0	3.77351	0.987	0.774	0	0	DPT
0	0.665111	0.878	0.668	0	0	STEAP4
0	1.63113	0.911	0.702	0	0	CFH
0	2.5772	0.826	0.617	0	0	RSPO3
0	1.02428	0.806	0.598	0	0	SELENBP1
0	2.80734	0.942	0.734	0	0	PDGFRL
0	2.26935	0.872	0.666	0	0	LSP1
0	1.79435	0.876	0.673	0	0	ERRFI1
0	1.65644	0.952	0.751	0	0	LTBP4
0	2.00785	0.983	0.784	0	0	SELENOP
0	1.60588	0.886	0.69	0	0	HTRA1
0	1.39248	0.937	0.743	0	0	PMP22
0	2.10766	0.722	0.528	0	0	CPXM1
0	2.66759	0.631	0.44	0	0	BDKRB1
0	2.56925	0.942	0.752	0	0	MMP2
0	2.32254	0.918	0.73	0	0	PIM1
0	2.75923	0.904	0.717	0	0	BOC
0	2.26257	0.882	0.697	0	0	OLFML3
0	2.21264	0.954	0.77	0	0	RHOBTB3
0	1.9471	0.881	0.698	0	0	CYGB
0	3.21076	0.942	0.759	0	0	ADH1B
0	1.18856	0.868	0.686	0	0	F10
0	2.42111	0.739	0.557	0	0	MXRA5
0	1.12849	0.8	0.619	0	0	GEM
0	1.60959	0.975	0.794	0	0	IGFBP6
0	1.60747	0.803	0.626	0	0	PLAUR
0	1.36109	0.89	0.714	0	0	SPRY1
0	2.80346	0.879	0.704	0	0	PODN
0	1.03524	0.924	0.749	0	0	GLUL
0	1.51292	0.937	0.764	0	0	TMEM176B
0	2.01433	0.875	0.702	0	0	PLAGL1
0	1.68785	0.821	0.648	0	0	HSPB6
0	2.09882	0.914	0.742	0	0	PLTP
0	3.27069	0.982	0.81	0	0	SRPX
0	1.41632	0.919	0.75	0	0	GAS6
0	3.91724	0.963	0.794	0	0	CXCL14
0	1.04352	0.802	0.634	0	0	ALDH1A3
0	1.82767	0.821	0.653	0	0	NCALD
0	1.67019	0.887	0.721	0	0	SCPEP1
0	2.58898	0.91	0.745	0	0	PDGFRA
0	0.87528	0.825	0.661	0	0	CTSC
0	1.31328	0.864	0.701	0	0	ID2
0	2.99487	0.982	0.82	0	0	C7
0	3.24175	0.911	0.749	0	0	FMO2
0	0.754299	0.642	0.48	0	0	TNFSF4
0	1.87247	0.975	0.814	0	0	SOD2
0	1.85803	0.882	0.721	0	0	EGFR
0	2.88809	0.857	0.698	0	0	TNNT3
0	1.97657	0.828	0.669	0	0	PEG10
0	2.32363	0.885	0.727	0	0	CTSK
0	1.66319	0.91	0.752	0	0	DAB2
0	2.3444	0.919	0.762	0	0	ALDH1A1
0	1.75204	0.859	0.702	0	0	MXRA8
0	2.19147	0.952	0.795	0	0	MFAP4
0	2.71714	0.996	0.84	0	0	C1S
0	0.932002	0.923	0.767	0	0	CAMK2N1
0	1.97909	0.903	0.747	0	0	GFPT2
0	1.6467	0.952	0.796	0	0	TNXB
0	1.82351	0.914	0.759	0	0	SGCE
0	2.1925	0.946	0.791	0	0	LAMB1
0	2.65515	0.993	0.84	0	0	CCDC80
0	1.93354	0.99	0.837	0	0	COL6A1
0	1.238	0.944	0.791	0	0	ITIH5
0	1.81618	0.708	0.555	0	0	BDNF
0	1.15594	0.875	0.723	0	0	VEGFA
0	2.08356	0.867	0.715	0	0	GPNMB
0	0.823565	0.919	0.768	0	0	XBP1
0	2.2705	0.793	0.642	0	0	THBS2
0	1.25012	0.846	0.695	0	0	NABP1
0	1.87111	0.839	0.688	0	0	CYBRD1
0	1.74966	0.953	0.802	0	0	SSPN
0	1.92623	0.917	0.768	0	0	SMOC2
0	1.78916	0.739	0.59	0	0	VGLL3
0	2.9623	0.948	0.8	0	0	OGN
0	1.44218	0.841	0.694	0	0	OAF
0	2.75514	0.917	0.773	0	0	SPON2
0	2.82199	0.998	0.854	0	0	C1R
0	0.923852	0.881	0.737	0	0	PRDX4
0	3.38217	0.995	0.852	0	0	C3
0	1.41646	0.679	0.536	0	0	ACE2
0	1.59426	0.979	0.836	0	0	SERPING1
0	2.09983	0.96	0.818	0	0	MEG3
0	0.871321	0.724	0.583	0	0	CLEC3B
0	2.76972	0.721	0.58	0	0	FAIM2
0	1.64695	0.688	0.547	0	0	RBP4
0	1.54216	0.938	0.797	0	0	LGALS3BP
0	2.77464	0.686	0.546	0	0	CCL3
0	1.2031	0.708	0.568	0	0	RGS2
0	0.478607	0.791	0.652	0	0	AC108134.2
0	1.0899	0.919	0.78	0	0	EMP3
0	1.39671	0.87	0.731	0	0	LAMA4
0	2.12345	0.865	0.726	0	0	ANGPTL2
0	3.01266	0.985	0.847	0	0	FBLN5
0	1.91856	0.797	0.659	0	0	LRRN4CL
0	2.63588	0.981	0.844	0	0	LUM
0	1.63838	0.914	0.777	0	0	RND3
0	0.780617	0.836	0.699	0	0	ELL2
0	1.34351	0.904	0.768	0	0	B4GALT1
0	3.36928	0.926	0.791	0	0	SVEP1
0	1.76162	0.98	0.845	0	0	ANXA1
0	0.654762	0.987	0.852	0	0	S100A4
0	2.62704	0.894	0.759	0	0	ADAMTSL3
0	2.00164	0.971	0.836	0	0	PLPP3
0	1.39709	0.97	0.835	0	0	NFIL3
0	2.46709	0.911	0.777	0	0	MGST1
0	1.21368	0.875	0.741	0	0	CDC42EP4
0	0.256324	0.722	0.589	0	0	VCAM1
0	1.36633	0.973	0.84	0	0	FSTL1
0	1.7272	0.966	0.833	0	0	CTSL
0	2.13547	0.807	0.674	0	0	PLBD1
0	1.6674	0.938	0.805	0	0	COL14A1
0	1.82468	0.842	0.71	0	0	ISLR
0	2.20864	0.961	0.831	0	0	COL6A3
0	1.85985	0.952	0.822	0	0	ITM2A
0	2.97625	0.949	0.82	0	0	GPC3
0	1.50363	0.945	0.817	0	0	COL3A1
0	3.01476	0.965	0.837	0	0	ABCA8
0	1.56943	0.779	0.651	0	0	VEGFC
0	0.572295	0.908	0.78	0	0	TGFBR2
0	1.02791	0.765	0.637	0	0	SLC39A14
0	1.63775	0.788	0.66	0	0	MMP19
0	1.87135	0.993	0.866	0	0	COL1A2
0	2.60725	0.898	0.771	0	0	RDH10
0	2.77319	0.791	0.665	0	0	CPVL
0	1.79996	0.758	0.632	0	0	CAB39L
0	1.31656	0.742	0.616	0	0	USP53
0	1.97646	0.957	0.832	0	0	TNFAIP2
0	2.13893	0.821	0.696	0	0	MMP23B
0	3.62229	0.795	0.67	0	0	IGSF10
0	0.560642	0.893	0.77	0	0	NFKBIZ
0	2.40825	0.947	0.825	0	0	RASD1
0	2.89098	0.751	0.63	0	0	SPOCK1
0	1.61407	0.909	0.788	0	0	IL1R1
0	2.10033	0.693	0.573	0	0	SLIT2
0	1.45122	0.869	0.75	0	0	FHL2
0	1.18184	0.86	0.741	0	0	TGFBR3
0	3.41348	0.874	0.756	0	0	SFRP2
0	0.303704	0.925	0.807	0	0	FBN1
0	2.91145	0.927	0.809	0	0	IGFBP3
0	2.43263	0.771	0.653	0	0	BICC1
0	2.21695	0.97	0.853	0	0	EFEMP1
0	2.54955	0.869	0.752	0	0	CILP
0	0.64512	0.246	0.363	0	0	ITGBL1
0	1.01891	0.92	0.803	0	0	MYADM
0	1.87344	0.722	0.606	0	0	GAS1
0	1.43576	0.856	0.741	0	0	CCDC71L
0	1.85632	0.969	0.854	0	0	GPX3
0	0.824448	0.934	0.82	0	0	SLC2A3
0	1.35619	0.953	0.839	0	0	RARRES2
0	1.86848	0.685	0.572	0	0	PCSK5
0	1.13213	0.891	0.779	0	0	KLF4
0	2.59154	0.834	0.722	0	0	PID1
0	1.61438	0.989	0.878	0	0	CEBPB
0	1.11443	0.863	0.753	0	0	TIPARP
0	0.850672	0.888	0.779	0	0	PROCR
0	2.38914	0.743	0.634	0	0	ATP8B4
0	1.29523	0.98	0.871	0	0	LHFPL6
0	3.257	0.802	0.694	0	0	WISP2
0	1.50467	0.943	0.835	0	0	UAP1
0	1.15232	0.958	0.85	0	0	MYC
0	1.52555	0.96	0.852	0	0	AEBP1
0	3.15931	0.686	0.579	0	0	WNT11
0	2.94885	0.743	0.636	0	0	ABCA10
0	1.73928	0.939	0.832	0	0	TMEM176A
0	1.33415	0.974	0.868	0	0	FOSB
0	2.29148	0.871	0.766	0	0	MRC2
0	1.92084	0.677	0.574	0	0	ARHGAP22
0	1.46645	0.901	0.798	0	0	THBS1
0	1.32469	0.83	0.727	0	0	CCDC102B
0	3.07776	0.925	0.823	0	0	IGF1
0	1.51639	0.68	0.578	0	0	PTGER4
0	2.8294	0.731	0.833	0	0	TNFSF14
0	0.497328	0.701	0.802	0	0	CLDN11
0	0.987914	0.854	0.753	0	0	CDKN1C
0	0.607238	0.894	0.793	0	0	EIF4A3
0	1.1992	0.655	0.555	0	0	APBB1IP
0	2.65621	0.755	0.655	0	0	LMO3
0	2.03898	0.741	0.641	0	0	CREB3L1
0	1.32225	0.87	0.77	0	0	EFEMP2
0	2.03761	0.999	0.901	0	0	COL6A2
0	2.08353	0.652	0.554	0	0	CDO1
0	1.22148	0.921	0.824	0	0	COL1A1
0	1.9941	0.756	0.659	0	0	TWIST2
0	0.627114	0.914	0.818	0	0	EIF1B
0	1.32326	0.944	0.848	0	0	SH3BP5
0	2.64326	0.913	0.819	0	0	NEGR1
0	2.69675	0.777	0.683	0	0	CPB1
0	2.41319	0.648	0.554	0	0	PAPPA
0	1.04456	0.878	0.784	0	0	METRNL
0	0.313099	0.919	0.828	0	0	CLU
0	0.56597	0.791	0.7	0	0	SLC7A2
0	1.07235	0.77	0.679	0	0	CKS1B
0	0.72798	0.986	0.896	0	0	TIMP1
0	1.37702	0.784	0.695	0	0	ANGPTL1
0	0.711796	0.741	0.83	0	0	GAS7
0	0.956627	0.851	0.763	0	0	CD34
0	2.92566	0.908	0.821	0	0	LAMA2
0	0.782532	0.777	0.69	0	0	COL5A3
0	0.948959	0.811	0.724	0	0	SLC20A1
0	3.60341	0.955	0.868	0	0	PTGDS
0	1.24424	0.749	0.662	0	0	ACSL4
0	1.4097	0.999	0.912	0	0	CST3
0	1.64711	0.721	0.807	0	0	TC2N
0	1.67522	0.686	0.6	0	0	NGFR
0	0.887889	0.771	0.685	0	0	UGDH
0	0.425793	0.972	0.886	0	0	PLAC9
0	0.749685	0.961	0.875	0	0	LGALS3
0	1.07729	0.828	0.743	0	0	SDC2
0	1.35587	0.872	0.787	0	0	PXDC1
0	1.37711	0.973	0.888	0	0	NAMPT
0	2.69161	0.929	0.845	0	0	SFRP1
0	0.597072	0.977	0.893	0	0	S100A10
0	1.03777	0.767	0.683	0	0	PIK3R1
0	1.81051	0.718	0.634	0	0	AGTR1
0	1.85057	0.656	0.573	0	0	CYP26B1
0	2.93236	0.801	0.719	0	0	ABCA6
0	1.72615	0.819	0.737	0	0	ABI3BP
0	1.73579	0.817	0.735	0	0	SRPX2
0	0.968941	0.971	0.889	0	0	DUSP1
0	1.8334	0.661	0.58	0	0	LPAR1
0	3.15253	1	0.919	0	0	DCN
0	1.74499	0.959	0.878	0	0	PTN
0	1.08026	0.959	0.878	0	0	FXYD1
0	0.515288	0.781	0.701	0	0	AREG
0	2.91017	0.809	0.729	0	0	FST
0	0.479611	0.92	0.84	0	0	NCOA7
0	1.69808	0.838	0.758	0	0	PDE4D
0	4.12685	0.998	0.919	0	0	APOD
0	1.17239	0.786	0.708	0	0	COL5A2
0	1.96371	0.924	0.846	0	0	PRELP
0	1.09629	0.767	0.689	0	0	CLEC2B
0	2.06404	0.858	0.78	0	0	CHRDL1
0	3.11431	0.913	0.836	0	0	ABCA9
0	0.950831	0.857	0.782	0	0	RGCC
0	1.39419	0.731	0.656	0	0	ANK2
0	1.37178	0.735	0.66	0	0	PLEKHH2
0	1.52824	0.743	0.668	0	0	DCLK1
0	1.07143	0.963	0.888	0	0	KLF9
0	0.510984	0.923	0.849	0	0	SOD3
0	1.64138	0.867	0.793	0	0	VCAN
0	2.23339	0.861	0.787	0	0	COL15A1
0	1.57855	0.953	0.88	0	0	EMP1
0	0.769537	0.974	0.901	0	0	MCL1
0	0.671929	0.97	0.898	0	0	CPE
0	2.10052	0.701	0.629	0	0	ADAMTSL2
0	3.02793	0.818	0.746	0	0	FGF10
0	0.604074	0.943	0.872	0	0	TFPI
0	0.682074	0.985	0.914	0	0	S100A11
0	3.17543	0.635	0.706	0	0	CCBE1
0	1.09923	0.916	0.846	0	0	SEPT11
0	1.20711	0.773	0.843	0	0	SCN7A
0	2.13446	0.772	0.703	0	0	CHL1
0	0.56088	0.81	0.879	0	0	PTGS2
0	2.47292	0.714	0.646	0	0	CBLN4
0	1.10276	0.826	0.759	0	0	PLIN2
0	2.18464	0.661	0.728	0	0	PILRA
0	2.0712	0.687	0.621	0	0	INMT
0	1.64601	0.847	0.781	0	0	PRRX2
0	3.06156	0.999	0.934	0	0	CFD
0	1.42158	0.824	0.759	0	0	HAS2
0	2.66556	0.794	0.73	0	0	HHIP-AS1
0	1.46087	0.996	0.932	0	0	NR4A1
0	0.931519	0.79	0.727	0	0	EBF2
0	1.36617	0.72	0.657	0	0	SERPINE2
0	0.880094	0.858	0.795	0	0	COL12A1
0	0.381792	0.975	0.912	0	0	BTG2
0	2.83492	0.695	0.632	0	0	FMO3
0	1.37696	0.996	0.933	0	0	SOCS3
0	0.529207	0.912	0.85	0	0	NPC2
0	1.14181	0.872	0.81	0	0	ICAM1
0	2.10694	0.806	0.745	0	0	ADM
0	0.679858	0.81	0.749	0	0	NBL1
0	1.34449	0.739	0.678	0	0	PGAP1
0	1.26171	0.797	0.737	0	0	SLIT3
0	0.305219	0.96	0.9	0	0	HSP90B1
0	2.87283	1	0.942	0	0	GSN
0	2.9748	0.803	0.746	0	0	PLA2G2A
0	0.461168	0.976	0.919	0	0	DNAJA1
0	2.69748	0.878	0.823	0	0	PLAU
0	1.82449	0.993	0.938	0	0	NNMT
0	0.282325	0.956	0.901	0	0	IGFBP5
0	1.09908	0.942	0.887	0	0	ZNF331
0	1.63343	0.848	0.793	0	0	SCARA5
0	1.08785	0.777	0.724	0	0	PLAT
0	2.05558	0.84	0.788	0	0	SPSB1
0	1.96642	0.814	0.865	0	0	FGF18
0	1.02177	0.97	0.919	0	0	IRF1
0	2.03086	0.789	0.739	0	0	MLLT11
0	1.07235	0.998	0.948	0	0	EGR1
0	0.272906	0.884	0.835	0	0	MTUS1
0	0.926463	0.943	0.894	0	0	CRISPLD2
0	1.4432	0.847	0.895	0	0	HAS1
0	1.38578	0.928	0.88	0	0	FGFR1
0	0.841271	0.862	0.814	0	0	ADD3
0	0.386971	0.86	0.812	0	0	MFAP5
0	0.568799	0.85	0.803	0	0	LIFR
0	0.421836	0.884	0.838	0	0	HSPG2
0	0.485627	0.66	0.615	0	0	RGS4
0	2.1732	0.669	0.624	0	0	CLMP
0	0.888692	0.962	0.917	0	0	ADAMTS1
0	0.26382	0.789	0.834	0	0	CREB5
0	0.497745	0.956	0.911	0	0	IGFBP4
0	1.77932	0.827	0.782	0	0	ECM2
0	0.464182	0.994	0.951	0	0	C11orf96
0	3.40792	0.791	0.748	0	0	CAPN6
0	1.75842	0.828	0.785	0	0	ASPN
0	0.478782	0.973	0.93	0	0	JUN
0	0.437539	0.91	0.868	0	0	PIM3
0	0.56456	0.79	0.831	0	0	CXCL3
0	0.381403	0.963	0.922	0	0	KLF2
0	2.52332	0.808	0.768	0	0	VEGFD
0	0.991711	0.786	0.826	0	0	PDPN
0	1.0061	0.681	0.721	0	0	ADAM12
0	0.319088	0.998	0.96	0	0	S100A6
0	0.848769	0.984	0.946	0	0	NFKBIA
0	0.65797	0.826	0.788	0	0	PPIC
0	0.945402	0.861	0.824	0	0	HTRA3
0	1.16102	0.94	0.903	0	0	ATP1B3
0	2.86325	1	0.964	0	0	MGP
0	0.778379	0.995	0.959	0	0	TIMP3
0	3.60396	0.906	0.871	0	0	TNFAIP6
0	1.14563	0.71	0.745	0	0	ADAMTSL4
0	1.10857	0.995	0.96	0	0	FOS
0	2.74174	0.779	0.745	0	0	RARRES1
0	0.837176	0.987	0.953	0	0	LMNA
0	0.940094	0.799	0.767	0	0	GSTM3
0	1.65613	0.999	0.969	0	0	CEBPD
0	1.63094	0.816	0.786	0	0	MARCH3
0	0.978304	0.76	0.731	0	0	DDR2
0	0.98711	0.837	0.808	0	0	FHL1
0	0.626077	0.951	0.924	0	0	MAFF
0	0.448888	0.975	0.949	0	0	CDKN1A
0	1.29589	0.78	0.806	0	0	COLEC11
0	0.485199	0.962	0.936	0	0	SERTAD1
0	2.56572	0.738	0.714	0	0	FGL2
0	1.02423	0.753	0.777	0	0	ZC3H12A
0	2.36632	0.869	0.845	0	0	COLEC12
0	3.34083	0.685	0.709	0	0	TRHDE
0	0.83082	0.803	0.78	0	0	CD248
0	2.68821	0.829	0.806	0	0	HHIP
0	1.08393	0.799	0.822	0	0	PDLIM4
0	2.98138	0.687	0.666	0	0	COL6A6
0	2.42234	0.792	0.772	0	0	F3
0	3.43293	0.686	0.666	0	0	DPYS
0	1.6226	0.837	0.818	0	0	MEDAG
0	1.82901	0.729	0.748	0	0	SPON1
0	1.96852	0.642	0.623	0	0	FAP
0	1.88556	0.78	0.799	0	0	CBARP
0	0.579565	0.825	0.806	0	0	FN1
0	2.57986	0.686	0.705	0	0	ADH1C
0	3.63872	0.835	0.817	0	0	MYOC
0	1.88533	0.704	0.686	0	0	PTGES
0	1.46761	0.878	0.861	0	0	IL6
0	1.69791	0.922	0.906	0	0	CXCL2
0	2.11394	0.792	0.776	0	0	CPXM2
0	1.53571	0.647	0.632	0	0	SHISA3
0	0.99143	0.926	0.912	0	0	REL
0	3.3944	0.863	0.876	0	0	PTX3
0	2.40404	0.812	0.799	0	0	CES1
0	1.26219	0.728	0.715	0	0	CELF2
0	1.52737	0.831	0.818	0	0	RHOU
0	2.12949	0.8	0.812	0	0	MEG8
0	1.31134	0.715	0.727	0	0	ECM1
0	0.54083	0.802	0.814	0	0	GJA1
0	0.296745	0.835	0.824	0	0	IL33
0	1.18468	0.766	0.755	0	0	HIC1
0	0.982336	0.976	0.967	0	0	CCL2
0	0.557885	0.99	0.981	0	0	MT2A
0	2.22733	0.695	0.704	0	0	PAMR1
0	0.786914	0.869	0.861	0	0	THY1
0	1.53237	0.807	0.799	0	0	FSTL3
0	1.66927	0.78	0.788	0	0	PLXDC2
0	3.52388	0.644	0.636	0	0	C6
0	0.57972	0.969	0.962	0	0	AKAP12
0	0.700586	0.801	0.808	0	0	SKIL
0	0.370461	0.944	0.937	0	0	MIDN
0	2.98273	0.734	0.739	0	0	OMD
0	1.13745	0.798	0.793	0	0	ITPKC
0	1.83965	0.876	0.872	0	0	PI16
0	1.14698	0.911	0.908	0	0	MT1A
0	0.886701	0.907	0.906	0	0	CYR61
0	1.30701	0.772	0.771	0	0	GPRC5A
0	1.19543	0.879	0.879	0	0	NR4A3
2.69844e-304	0.508782	0.833	0.729	5.39687e-301	0	MYDGF
1.77678e-303	0.446335	0.883	0.788	3.55355e-300	0	HSPA5
5.36332e-303	1.00375	0.694	0.614	1.07266e-299	0	MMP28
2.86098e-302	0.918588	0.716	0.748	5.72196e-299	0	GGT5
9.34115e-298	0.606935	0.88	0.886	1.86823e-294	0	KDM6B
1.17093e-291	0.772218	0.893	0.907	2.34185e-288	0	MT1X
1.20289e-289	0.914965	0.733	0.76	2.40577e-286	0	GATA6
5.25408e-285	0.500809	0.835	0.778	1.05082e-281	0	TRIB1
1.37326e-284	1.04963	0.679	0.541	2.74652e-281	0	COL5A1
8.52042e-284	0.315032	0.936	0.919	1.70408e-280	0	LITAF
1.72412e-274	2.33307	0.597	0.519	3.44823e-271	0	GREM1
2.74518e-274	1.45628	0.616	0.67	5.49036e-271	0	HSD11B1
1.26944e-273	2.6181	0.611	0.612	2.53888e-270	0	DIO3OS
5.10336e-271	1.3321	0.649	0.708	1.02067e-267	0	PTGIS
9.8691e-270	1.41376	0.654	0.545	1.97382e-266	0	RCN3
1.98452e-269	1.25153	0.764	0.753	3.96905e-266	0	LIF
1.18009e-268	0.364984	0.926	0.859	2.36017e-265	0	FILIP1L
2.41968e-268	0.292146	0.955	0.851	4.83935e-265	0	HSPD1
5.64796e-267	3.14982	0.634	0.685	1.12959e-263	0	CRLF1
1.17626e-266	0.385901	0.909	0.866	2.35253e-263	0	NUPR1
1.31333e-266	0.653096	0.773	0.641	2.62665e-263	0	CCND2
1.45338e-265	0.273643	0.946	0.909	2.90676e-262	0	ATF3
6.13519e-265	0.90261	0.403	0.729	1.22704e-261	0	GDF10
7.19672e-261	0.56016	0.817	0.835	1.43934e-257	0	PLSCR4
2.37502e-257	1.03305	0.73	0.677	4.75004e-254	0	TMEM56
2.07513e-254	1.73627	0.634	0.552	4.15027e-251	0	PCDH9
6.00923e-253	1.862	0.597	0.665	1.20185e-249	0	LSAMP
2.24124e-244	2.41935	0.614	0.671	4.48248e-241	0	C16orf89
7.22264e-243	1.36799	0.667	0.719	1.44453e-239	0	LONRF2
8.88986e-237	0.772474	0.714	0.745	1.77797e-233	0	AC245595.1
5.19584e-234	1.34752	0.663	0.623	1.03917e-230	0	PKDCC
1.05186e-232	0.471303	0.758	0.844	2.10372e-229	0	NPPC
8.64389e-231	0.274735	0.794	0.844	1.72878e-227	0	ENPEP
5.14958e-226	0.682239	0.748	0.746	1.02992e-222	0	LINC01436
1.20332e-224	1.8408	0.625	0.587	2.40664e-221	0	MBP
5.27931e-224	0.446456	0.752	0.761	1.05586e-220	0	ABLIM1
9.82505e-220	2.46613	0.58	0.461	1.96501e-216	0	CCNA1
1.8361e-215	1.31295	0.652	0.604	3.67221e-212	0	FRMD6
4.59811e-215	2.51058	0.558	0.331	9.19622e-212	0	COCH
1.31861e-213	1.47298	0.611	0.573	2.63722e-210	0	CMYA5
1.88867e-212	2.04905	0.582	0.314	3.77733e-209	0	LGALS2
2.86841e-211	0.75012	0.721	0.648	5.73682e-208	0	AL121603.2
1.67221e-210	0.47069	0.794	0.743	3.34442e-207	0	NTRK2
1.00646e-209	0.381161	0.416	0.631	2.01293e-206	0	AHNAK2
6.76037e-208	0.710631	0.642	0.491	1.35207e-204	0	ADGRD1
1.41821e-202	3.52481	0.545	0.445	2.83642e-199	0	ISM1
3.04536e-201	0.59036	0.697	0.642	6.09072e-198	0	EMILIN2
2.85232e-199	1.24537	0.644	0.549	5.70464e-196	0	P4HA2
2.60882e-198	1.51053	0.583	0.425	5.21765e-195	0	ARHGAP20
3.72418e-195	0.618888	0.757	0.676	7.44837e-192	0	CD40
6.1614e-194	0.287447	0.888	0.838	1.23228e-190	0	MAT2A
1.1782e-193	0.650406	0.699	0.594	2.35641e-190	0	FKBP11
1.80571e-192	0.318873	0.844	0.862	3.61142e-189	0	NR4A2
1.53625e-191	1.06269	0.627	0.527	3.07251e-188	0	C2
2.27528e-191	0.638829	0.734	0.724	4.55056e-188	0	CD44
2.39179e-191	1.35264	0.608	0.404	4.78357e-188	0	LINC01235
4.81097e-191	1.4611	0.628	0.599	9.62194e-188	0	CMBL
3.33593e-189	0.395142	0.804	0.733	6.67186e-186	0	LMAN1
2.57923e-187	0.27476	0.874	0.797	5.15846e-184	0	SELENOS
2.26426e-183	0.393083	0.791	0.764	4.52853e-180	0	VASN
6.27917e-183	0.641068	0.738	0.72	1.25583e-179	0	PXDN
1.29247e-182	1.48373	0.263	0.424	2.58495e-179	0	HBB
2.67317e-181	0.515289	0.773	0.737	5.34633e-178	0	NUCB2
4.64419e-181	0.956033	0.712	0.828	9.28837e-178	0	CDC42EP2
1.08107e-179	0.964434	0.725	0.662	2.16214e-176	0	INSIG1
2.1832e-179	0.364706	0.9	0.933	4.36641e-176	0	CREM
2.64485e-176	0.858196	0.638	0.496	5.2897e-173	0	THAP2
1.96993e-175	0.884127	0.657	0.718	3.93985e-172	0	PDGFD
6.04812e-173	0.836062	0.722	0.684	1.20962e-169	0	MAFB
1.52951e-171	1.47076	0.585	0.468	3.05902e-168	0	PCDH18
1.5484e-170	0.940881	0.682	0.617	3.09681e-167	0	MLF1
2.98187e-165	2.07945	0.622	0.784	5.96374e-162	0	SCIN
1.47865e-164	0.279698	0.861	0.764	2.9573e-161	0	SPCS2
1.5102e-163	0.562549	0.794	0.774	3.02039e-160	0	ZC3HAV1
6.87481e-163	2.26349	0.584	0.571	1.37496e-159	0	VIT
1.61474e-162	1.41351	0.654	0.644	3.22949e-159	0	MSX1
3.10244e-161	0.819552	0.337	0.575	6.20487e-158	0	DKK2
3.95857e-161	1.43704	0.62	0.569	7.91714e-158	0	CDH11
4.85795e-161	2.34463	0.595	0.502	9.71589e-158	0	TMEM59L
2.34855e-159	1.18064	0.563	0.345	4.6971e-156	0	PCDH19
7.4426e-158	1.63548	0.612	0.619	1.48852e-154	0	TENM4
8.53619e-158	1.44177	0.591	0.504	1.70724e-154	0	IL11RA
1.25941e-156	0.56726	0.75	0.761	2.51883e-153	0	AXL
1.67035e-154	0.404653	0.801	0.765	3.3407e-151	0	GTF2B
1.11875e-153	0.441666	0.768	0.725	2.23751e-150	0	BAG3
3.28859e-153	1.88361	0.606	0.671	6.57719e-150	0	CRABP2
2.08071e-152	2.03889	0.595	0.617	4.16141e-149	0	BCHE
8.44568e-152	1.61055	0.577	0.487	1.68914e-148	0	SCRG1
1.35259e-147	0.414533	0.806	0.812	2.70518e-144	0	FAM129A
2.41887e-147	2.74307	0.558	0.626	4.83775e-144	0	FIBIN
2.80172e-147	1.32193	0.647	0.658	5.60344e-144	0	DHRS3
2.9134e-146	0.925861	0.397	0.517	5.8268e-143	0	XG
1.22995e-144	0.911994	0.617	0.546	2.45991e-141	0	TCF21
4.55275e-144	0.47068	0.699	0.686	9.10549e-141	0	KCTD12
1.37257e-142	0.545041	0.641	0.662	2.74513e-139	0	COL8A1
1.25558e-141	0.37959	0.79	0.831	2.51116e-138	0	EDNRB
1.72194e-139	1.11264	0.727	0.831	3.44388e-136	0	FOSL1
3.63542e-137	0.383039	0.763	0.732	7.27084e-134	0	KCNQ1OT1
4.59114e-137	0.631156	0.764	0.725	9.18227e-134	0	ARC
3.11282e-136	1.05891	0.67	0.68	6.22564e-133	0	MX2
3.35916e-135	2.82184	0.529	0.494	6.71831e-132	0	CYP19A1
2.36251e-132	2.18221	0.554	0.478	4.72502e-129	0	LRRN3
3.48937e-132	0.584087	0.691	0.62	6.97874e-129	0	TXNDC15
1.64952e-131	1.14891	0.611	0.513	3.29903e-128	0	G0S2
2.95775e-130	1.33318	0.665	0.669	5.91551e-127	0	C1QTNF4
1.78882e-127	0.468124	0.355	0.479	3.57763e-124	0	SLC26A7
1.61642e-122	0.599134	0.742	0.741	3.23285e-119	0	PPIF
2.37758e-120	1.58245	0.537	0.57	4.75515e-117	0	CHI3L2
2.94193e-120	1.56065	0.6	0.646	5.88386e-117	0	FMOD
1.0371e-118	0.652413	0.683	0.604	2.0742e-115	0	NEU1
1.78096e-118	0.975659	0.649	0.731	3.56192e-115	0	FNDC5
2.48358e-118	0.257443	0.382	0.493	4.96716e-115	0	FOXD1
1.57379e-116	0.564592	0.708	0.67	3.14758e-113	0	ABL2
2.42348e-111	1.82948	0.567	0.586	4.84697e-108	0	AOX1
1.11197e-109	0.986716	0.627	0.619	2.22393e-106	0	GLIPR1
1.4624e-107	0.344751	0.364	0.42	2.92479e-104	0	EPHB3
8.73179e-105	1.46465	0.604	0.663	1.74636e-101	0	LEPR
1.20203e-104	1.27009	0.593	0.535	2.40405e-101	0	STEAP1
1.59244e-104	0.43651	0.712	0.575	3.18487e-101	0	MFSD2A
9.74775e-104	1.18527	0.594	0.644	1.94955e-100	0	LOX
5.50732e-103	0.485414	0.734	0.741	1.10146e-99	0	FAM89A
2.50978e-102	0.779316	0.624	0.661	5.01956e-99	0	MEST
6.40698e-98	0.665063	0.423	0.597	1.2814e-94	0	CCL13
1.30533e-95	0.451637	0.398	0.526	2.61066e-92	0	CLSTN2
3.22433e-92	0.366707	0.832	0.901	6.44867e-89	0	TNFRSF12A
3.59913e-91	0.433073	0.766	0.702	7.19826e-88	0	TWISTNB
3.9941e-88	0.483282	0.625	0.58	7.9882e-85	0	ARL4D
2.36994e-87	1.0059	0.661	0.725	4.73988e-84	0	GAL
5.61249e-85	1.21997	0.602	0.574	1.1225e-81	0	FAM49A
1.17372e-84	0.649473	0.695	0.765	2.34744e-81	0	EMILIN1
2.7721e-84	0.320777	0.758	0.894	5.54421e-81	0	CXCL1
3.49041e-83	0.438736	0.496	0.714	6.98082e-80	0	MFAP2
9.09472e-81	2.94529	0.492	0.3	1.81894e-77	0	MAB21L2
1.52371e-80	0.669221	0.682	0.704	3.04742e-77	0	CSF1
9.04071e-79	0.275831	0.478	0.575	1.80814e-75	0	LMF1
3.20978e-78	0.934611	0.573	0.451	6.41956e-75	0	FAM13A
7.36045e-78	2.33268	0.535	0.635	1.47209e-74	0	DIO3
9.1433e-77	0.565108	0.649	0.612	1.82866e-73	0	DCBLD2
1.0048e-75	1.53535	0.615	0.668	2.00959e-72	0	SFRP4
1.37189e-74	0.456749	0.672	0.592	2.74378e-71	0	IFITM1
1.08145e-73	0.615358	0.679	0.67	2.1629e-70	0	SMIM3
2.69347e-72	0.584738	0.406	0.505	5.38693e-69	0	LINC02384
6.82056e-72	1.62433	0.604	0.703	1.36411e-68	0	AKR1C1
1.37888e-71	1.13533	0.383	0.396	2.75777e-68	0	CP
2.44347e-67	1.15635	0.686	0.778	4.88695e-64	0	TFPI2
4.44641e-67	0.285314	0.526	0.434	8.89282e-64	0	SPIC
1.51957e-66	0.268649	0.706	0.735	3.03915e-63	0	PFKFB3
2.13978e-64	1.84731	0.505	0.414	4.27957e-61	0	STEAP2
8.24583e-64	0.858847	0.618	0.641	1.64917e-60	0	JDP2
8.1338e-62	0.261458	0.751	0.737	1.62676e-58	0	ERLEC1
1.28084e-61	0.313764	0.429	0.493	2.56167e-58	0	TMEM45A
4.34735e-61	0.46394	0.764	0.799	8.69469e-58	0	NFKB1
6.19637e-61	0.575054	0.47	0.595	1.23927e-57	0	FBXO2
1.14197e-60	0.29308	0.697	0.686	2.28394e-57	0	ETV3
1.56406e-60	0.547281	0.63	0.635	3.12812e-57	0	PTGIR
2.96362e-57	0.901886	0.323	0.417	5.92724e-54	0	PLIN1
1.92147e-56	2.93527	0.516	0.574	3.84295e-53	0	TVP23A
5.3998e-56	0.600445	0.703	0.609	1.07996e-52	0	FJX1
1.52371e-55	0.396613	0.73	0.731	3.04741e-52	0	MTHFR
1.93557e-55	1.26628	0.588	0.679	3.87113e-52	0	ST3GAL5
1.38571e-54	1.04883	0.609	0.752	2.77143e-51	0	MGAT4C
1.24534e-53	2.49363	0.418	0.507	2.49069e-50	0	AC254633.1
2.58775e-51	1.33307	0.547	0.642	5.1755e-48	0	ROR2
2.80083e-51	1.73571	0.544	0.65	5.60166e-48	0	TMEM119
1.58633e-50	1.49253	0.362	0.464	3.17267e-47	0	LINC01638
3.63181e-50	0.417629	0.414	0.485	7.26362e-47	0	LINC00632
1.33726e-47	0.8375	0.615	0.632	2.67453e-44	0	FGF2
1.61274e-47	1.98818	0.544	0.632	3.22547e-44	0	FMO1
3.73613e-47	0.333482	0.591	0.554	7.47227e-44	0	STK17B
1.09962e-46	0.649125	0.619	0.638	2.19924e-43	0	KCNE4
1.69193e-46	0.525934	0.568	0.501	3.38387e-43	0	S1PR5
6.55124e-46	0.624933	0.462	0.721	1.31025e-42	0	MME
1.74e-44	0.355148	0.59	0.509	3.48001e-41	0	RUNX1
3.37447e-44	0.283945	0.711	0.673	6.74895e-41	0	PLK2
1.29357e-43	0.425099	0.685	0.721	2.58714e-40	0	SOCS1
1.61277e-42	0.253292	0.675	0.684	3.22554e-39	0	ATP13A3
2.04352e-42	0.253009	0.473	0.557	4.08703e-39	0	CXCL9
2.2031e-41	0.412239	0.617	0.638	4.4062e-38	0	ATP1B1
2.71682e-41	1.08805	0.67	0.738	5.43364e-38	0	HMOX1
9.88786e-39	0.605951	0.474	0.623	1.97757e-35	0	SNAI2
4.20791e-37	0.957724	0.594	0.629	8.41581e-34	0	MAP1A
5.21501e-35	0.491617	0.65	0.622	1.043e-31	0	LINC00324
6.91692e-35	0.59435	0.59	0.561	1.38338e-31	0	CHST7
2.18623e-34	1.827	0.555	0.604	4.37245e-31	0	TSKU
2.08026e-33	0.361135	0.413	0.486	4.16053e-30	0	ANGPTL5
1.41437e-32	0.701252	0.604	0.667	2.82875e-29	0	LXN
6.80839e-32	1.35319	0.537	0.549	1.36168e-28	0	NID2
1.2904e-31	0.596183	0.48	0.355	2.5808e-28	0	LRTM1
2.9834e-31	0.44766	0.687	0.675	5.9668e-28	0	LGMN
1.69171e-29	0.780061	0.566	0.529	3.38342e-26	0	AC004825.2
1.00111e-28	0.314008	0.643	0.763	2.00222e-25	0	JAM2
3.48018e-28	1.6749	0.514	0.544	6.96036e-25	0	ZFHX4
4.07867e-28	0.287023	0.6	0.759	8.15734e-25	0	NFATC1
7.59711e-28	0.345959	0.777	0.825	1.51942e-24	0	SLC4A7
4.41713e-27	0.352086	0.723	0.723	8.83426e-24	0	CHMP1B
6.1029e-26	0.398794	0.569	0.541	1.22058e-22	0	ABCC9
9.50473e-26	0.289244	0.541	0.683	1.90095e-22	0	AKR1C3
1.49347e-25	1.82897	0.519	0.663	2.98695e-22	0	TNFSF13B
1.74202e-25	0.748084	0.572	0.557	3.48403e-22	0	MAF
2.11826e-25	1.30529	0.496	0.485	4.23651e-22	0	AP3B2
5.4064e-25	1.00068	0.546	0.482	1.08128e-21	0	BMP4
1.10726e-24	0.309571	0.603	0.577	2.21452e-21	0	ARHGAP18
1.42547e-24	0.402863	0.526	0.594	2.85093e-21	0	MMP11
2.10049e-24	0.618529	0.601	0.724	4.20097e-21	0	ITGA11
6.17895e-23	0.39621	0.537	0.597	1.23579e-19	0	LAG3
7.49532e-23	0.395756	0.63	0.63	1.49906e-19	0	CKAP4
2.64285e-22	0.671072	0.457	0.428	5.2857e-19	0	DIRAS3
6.09274e-21	1.15774	0.498	0.681	1.21855e-17	0	BHLHE22
9.67849e-20	0.473648	0.527	0.68	1.9357e-16	0	CNTN4
1.71661e-19	0.888983	0.546	0.599	3.43322e-16	0	KRT222
1.56916e-18	3.06517	0.425	0.426	3.13833e-15	0	EN2
2.09909e-18	1.36837	0.566	0.608	4.19817e-15	0	PCDHB4
2.90702e-18	0.783241	0.572	0.539	5.81404e-15	0	CYP7B1
3.46272e-18	0.815771	0.53	0.619	6.92544e-15	0	CLCF1
5.14232e-18	0.527263	0.662	0.734	1.02846e-14	0	RARRES3
7.53419e-18	0.508652	0.588	0.565	1.50684e-14	0	GLA
9.05327e-18	1.21938	0.518	0.721	1.81065e-14	0	AKR1C2
1.32838e-17	1.23435	0.547	0.604	2.65676e-14	0	CBR3
1.9428e-17	0.546554	0.598	0.612	3.88561e-14	0	RNASET2
7.8782e-17	0.289689	0.521	0.603	1.57564e-13	0	AC008105.3
9.66393e-17	0.6357	0.644	0.695	1.93279e-13	0	SESN2
1.02126e-16	0.854814	0.653	0.703	2.04253e-13	0	CTGF
1.09515e-16	0.363021	0.63	0.573	2.19031e-13	0	NANOS1
3.70255e-16	0.70711	0.608	0.678	7.4051e-13	0	PHGDH
4.10467e-16	0.638456	0.493	0.557	8.20935e-13	0	IFIT1
4.4859e-16	0.439734	0.401	0.48	8.9718e-13	0	PTGER2
7.64906e-16	0.311406	0.516	0.605	1.52981e-12	0	EPSTI1
8.16584e-16	0.341231	0.478	0.583	1.63317e-12	0	EXOC3L4
2.09473e-15	1.47183	0.474	0.561	4.18945e-12	0	PCDHGA5
1.68092e-14	0.685266	0.464	0.589	3.36183e-11	0	HTR2B
1.73956e-14	1.74109	0.449	0.536	3.47912e-11	0	PCDH7
3.91111e-14	0.288999	0.613	0.594	7.82222e-11	0	GNPNAT1
2.6269e-13	1.16607	0.445	0.498	5.25379e-10	0	SLC1A2
1.0299e-12	0.43308	0.594	0.571	2.05981e-09	0	TMEM150C
1.06597e-12	0.586596	0.542	0.663	2.13195e-09	0	TMEM158
8.30576e-12	1.90815	0.491	0.52	1.66115e-08	0	OSR1
9.38044e-12	0.649767	0.553	0.562	1.87609e-08	0	OSR2
1.88373e-11	0.348016	0.602	0.718	3.76746e-08	0	ATAD2
2.21672e-11	0.320471	0.552	0.579	4.43344e-08	0	KCNK1
2.22037e-11	1.17052	0.546	0.538	4.44074e-08	0	HMCN2
2.7684e-11	0.274538	0.671	0.693	5.5368e-08	0	SRGAP1
3.16812e-11	0.714535	0.567	0.586	6.33624e-08	0	TCEAL7
3.70431e-11	1.16224	0.512	0.608	7.40863e-08	0	ADAMTS15
4.41127e-11	1.2195	0.478	0.574	8.82253e-08	0	PRICKLE1
1.12652e-10	0.26175	0.65	0.635	2.25304e-07	0	ZDBF2
2.05904e-10	0.742793	0.585	0.713	4.11807e-07	0	DOK5
8.6512e-10	0.33207	0.694	0.756	1.73024e-06	0	GBP1
8.41476e-09	0.851982	0.474	0.445	1.68295e-05	0	ANKRD33B
1.11994e-08	1.1506	0.489	0.392	2.23988e-05	0	NPR3
2.15641e-08	0.382171	0.523	0.541	4.31282e-05	0	LY6K
5.21082e-08	0.853136	0.569	0.58	0.000104216	0	CHPF
1.1971e-07	1.64167	0.533	0.726	0.00023942	0	FAM180B
1.87255e-07	1.18074	0.493	0.493	0.00037451	0	EPHB2
2.01668e-07	0.800051	0.531	0.664	0.000403336	0	HAND2
6.78464e-07	0.911161	0.505	0.577	0.00135693	0	OLFML2B
1.18372e-06	1.53597	0.438	0.578	0.00236744	0	SERPINA5
8.32068e-06	0.623036	0.631	0.734	0.0166414	0	MYH10
9.83005e-06	0.5401	0.66	0.797	0.0196601	0	ELN
9.9287e-06	0.275418	0.635	0.742	0.0198574	0	CD83
1.77976e-05	0.845884	0.485	0.315	0.0355952	0	AL024508.2
2.85507e-05	0.376825	0.497	0.521	0.0571013	0	SLC40A1
4.27344e-05	1.33732	0.508	0.645	0.0854689	0	HMCN1
7.84376e-05	2.69007	0.4	0.447	0.156875	0	GREM2
9.19962e-05	1.19336	0.472	0.541	0.183992	0	NPY1R
0.000228431	1.17995	0.512	0.563	0.456863	0	CDR1
0.000246169	1.67327	0.435	0.458	0.492339	0	SP5
0.000281677	1.00535	0.477	0.544	0.563354	0	UCHL1
0.000370255	0.354555	0.587	0.553	0.740511	0	RAB9A
0.000859384	0.374433	0.442	0.481	1	0	TWIST1
0.000861812	1.34468	0.491	0.529	1	0	CSF3R
0.00101558	0.312373	0.596	0.625	1	0	AGPAT2
0.00127337	0.370621	0.473	0.373	1	0	EGOT
0.00166205	0.858134	0.766	0.858	1	0	CXCL8
0.00185983	0.707557	0.591	0.694	1	0	SULF1
0.0018712	1.24894	0.449	0.528	1	0	PLP1
0.00233828	0.579942	0.619	0.555	1	0	ACTRT3
0.00317414	1.64691	0.641	0.574	1	0	CXCL10
0.00325952	1.05275	0.621	0.736	1	0	NOV
0.00433243	0.753234	0.573	0.749	1	0	FLRT2
0.00520214	0.340117	0.535	0.593	1	0	KLF5
0.00816748	0.296246	0.54	0.578	1	0	TSPAN8
0	4.84523	0.953	0.487	0	1	ACTG2
0	2.67815	0.868	0.433	0	1	ADGRL3
0	3.63945	0.936	0.515	0	1	RCAN2
0	4.0489	0.957	0.538	0	1	LBH
0	4.23891	0.894	0.484	0	1	SGCA
0	3.33719	0.866	0.464	0	1	EDIL3
0	3.83749	0.972	0.575	0	1	CNN1
0	2.9541	0.948	0.553	0	1	NOTCH3
0	4.10503	0.911	0.519	0	1	TBX2-AS1
0	2.94405	0.851	0.46	0	1	HSPB7
0	5.25992	0.948	0.56	0	1	PLN
0	2.77983	0.887	0.502	0	1	COX4I2
0	4.45445	0.909	0.533	0	1	NRGN
0	3.81789	0.896	0.524	0	1	NET1
0	3.0319	0.842	0.473	0	1	ITGA7
0	4.56287	0.903	0.535	0	1	KCNMA1
0	2.2673	0.936	0.576	0	1	FRZB
0	3.64155	0.937	0.592	0	1	SERPINI1
0	4.30817	0.805	0.46	0	1	NRIP2
0	5.18602	0.993	0.653	0	1	MYH11
0	3.87755	0.992	0.657	0	1	PPP1R14A
0	2.87797	0.964	0.63	0	1	MYLK
0	0.616681	0.767	0.435	0	1	AC007613.1
0	3.34924	0.89	0.558	0	1	TBX2
0	2.52146	0.973	0.646	0	1	CSRP2
0	3.78173	0.886	0.561	0	1	GPRC5C
0	2.14019	0.823	0.501	0	1	SLC22A18
0	3.54937	0.788	0.471	0	1	HEY2
0	2.80052	0.874	0.566	0	1	FBXO32
0	2.77033	0.813	0.505	0	1	RPRM
0	4.23955	0.837	0.529	0	1	RBPMS2
0	2.4445	0.963	0.661	0	1	CRIP1
0	0.940876	0.803	0.503	0	1	SIAH2
0	2.85721	0.973	0.673	0	1	TINAGL1
0	2.42641	0.865	0.57	0	1	NDUFA4L2
0	2.2935	0.874	0.583	0	1	ITGA8
0	2.39062	0.737	0.446	0	1	POPDC2
0	1.29945	0.897	0.61	0	1	FOXC1
0	2.6877	0.944	0.658	0	1	CRYAB
0	3.64452	0.941	0.655	0	1	SORBS2
0	3.30945	0.986	0.701	0	1	MCAM
0	2.92487	0.975	0.692	0	1	SNCG
0	1.89514	0.662	0.379	0	1	FAM110C
0	3.40959	0.723	0.44	0	1	SORL1
0	3.36792	0.82	0.537	0	1	MRVI1
0	4.274	0.732	0.451	0	1	GLDN
0	4.31619	0.999	0.72	0	1	ACTA2
0	4.49748	0.71	0.433	0	1	CAP2
0	1.62431	0.817	0.543	0	1	RASL11B
0	3.11121	0.898	0.627	0	1	PTP4A3
0	2.10169	0.866	0.596	0	1	ADRA2C
0	3.13319	0.956	0.686	0	1	LMOD1
0	3.14444	0.915	0.646	0	1	CCDC3
0	2.48073	0.652	0.383	0	1	KCNH3
0	1.77075	0.974	0.707	0	1	CRIP2
0	2.51232	0.949	0.683	0	1	PLEKHO1
0	0.463418	0.87	0.605	0	1	S1PR3
0	5.08408	0.662	0.397	0	1	AC006254.1
0	2.49374	0.828	0.565	0	1	CCL8
0	3.89724	0.801	0.541	0	1	ADAMTS8
0	1.59389	0.852	0.593	0	1	DNAJC27
0	0.896804	0.734	0.475	0	1	AL034417.2
0	1.79235	0.833	0.575	0	1	C12orf75
0	3.93397	0.985	0.728	0	1	PHLDA2
0	3.23186	0.858	0.601	0	1	KLHL23
0	4.26448	0.884	0.629	0	1	MAP3K7CL
0	1.85392	0.624	0.369	0	1	NKD1
0	2.8378	0.786	0.532	0	1	AKAP1
0	3.57022	0.785	0.533	0	1	DES
0	1.72088	0.875	0.624	0	1	SYNPO2
0	0.433083	0.935	0.684	0	1	ANGPTL1
0	1.92572	0.839	0.59	0	1	C2orf40
0	3.639	0.703	0.456	0	1	HRH2
0	1.80511	0.948	0.703	0	1	CKB
0	3.24246	0.833	0.588	0	1	CSPG4
0	2.46917	0.899	0.655	0	1	PDGFA
0	1.74616	0.777	0.533	0	1	ANGPT1
0	2.86875	0.921	0.679	0	1	WTIP
0	3.60325	0.998	0.759	0	1	MYL9
0	3.40906	0.619	0.382	0	1	CDH6
0	1.27768	0.734	0.498	0	1	SYP
0	1.83475	0.796	0.563	0	1	PRC1
0	2.13494	0.934	0.701	0	1	MAP3K20
0	0.700173	0.899	0.666	0	1	TSC22D3
0	3.05745	0.784	0.553	0	1	CARMN
0	2.61969	0.96	0.73	0	1	CCND1
0	2.26679	0.719	0.49	0	1	TNNC1
0	2.74427	0.775	0.546	0	1	EDNRA
0	2.56549	0.969	0.741	0	1	GJA4
0	0.587308	0.75	0.522	0	1	MAD2L1
0	2.54381	0.852	0.624	0	1	ISYNA1
0	0.941917	0.789	0.563	0	1	KIF18A
0	4.18929	0.565	0.34	0	1	BEX1
0	4.39123	0.9	0.676	0	1	PPP1R1A
0	3.44913	0.875	0.653	0	1	KCNAB1
0	3.07265	0.903	0.683	0	1	RAMP1
0	3.91059	0.997	0.78	0	1	ADIRF
0	1.32253	0.805	0.59	0	1	HES6
0	1.27173	0.955	0.74	0	1	BGN
0	2.47105	0.825	0.61	0	1	SLC8A1
0	1.47811	0.873	0.658	0	1	LRRC32
0	3.21858	0.99	0.776	0	1	HES4
0	1.51192	0.608	0.396	0	1	PRLR
0	0.340724	0.771	0.561	0	1	ABHD11
0	2.13684	0.872	0.662	0	1	TIMP4
0	0.879153	0.9	0.694	0	1	PMEPA1
0	0.592367	0.947	0.742	0	1	A2M
0	0.91429	0.84	0.635	0	1	GPC1
0	3.40696	0.914	0.718	0	1	SYNM
0	1.53018	0.903	0.709	0	1	ANGPTL4
0	1.51261	0.835	0.643	0	1	TNMD
0	2.20335	0.801	0.611	0	1	PPP1R12B
0	1.9569	0.664	0.476	0	1	FABP3
0	2.8747	0.8	0.612	0	1	NRARP
0	1.48572	0.943	0.755	0	1	TSC22D1
0	1.78446	0.964	0.776	0	1	MFGE8
0	2.17232	0.869	0.684	0	1	SEPT4
0	1.75607	0.97	0.787	0	1	RHOB
0	4.02706	0.686	0.504	0	1	FBXL13
0	0.528198	0.817	0.635	0	1	MT1G
0	1.88371	0.819	0.637	0	1	MRGPRF
0	1.82593	0.87	0.689	0	1	HEYL
0	2.53462	0.992	0.811	0	1	CSRP1
0	1.69748	0.92	0.74	0	1	PDK4
0	3.62454	0.999	0.821	0	1	TPM2
0	2.75282	0.997	0.82	0	1	TPM1
0	1.37015	0.908	0.731	0	1	NTRK2
0	0.997903	0.745	0.568	0	1	AVPI1
0	0.638113	0.915	0.738	0	1	PPP1R14B
0	1.54412	0.72	0.546	0	1	TMEM35A
0	1.15365	0.802	0.631	0	1	PHLDA3
0	1.78003	0.836	0.666	0	1	GPAT2
0	3.19489	0.684	0.515	0	1	AVPR1A
0	0.917595	0.762	0.593	0	1	NES
0	1.20947	0.764	0.596	0	1	CDK2AP2
0	0.635385	0.716	0.55	0	1	RGS5
0	1.17312	0.873	0.711	0	1	PDLIM3
0	1.61099	0.754	0.598	0	1	JAG1
0	2.41905	0.768	0.615	0	1	RRAD
0	2.17439	0.842	0.689	0	1	MTHFD2
0	4.29372	0.725	0.572	0	1	NTRK3
0	0.999531	0.879	0.727	0	1	EPAS1
0	3.4461	0.617	0.465	0	1	FHL5
0	4.17919	0.617	0.466	0	1	RBM24
0	1.62294	0.983	0.836	0	1	CAV1
0	1.2537	0.913	0.766	0	1	PDGFRB
0	2.13652	0.984	0.839	0	1	FABP4
0	2.40621	0.657	0.514	0	1	TSPAN2
0	1.14623	0.882	0.739	0	1	PALLD
0	1.14237	0.646	0.507	0	1	CDH13
0	1.60068	0.941	0.803	0	1	NEXN
0	1.21965	0.711	0.574	0	1	CD4
0	1.13286	0.772	0.64	0	1	ENTPD1
0	2.03033	0.751	0.622	0	1	EFHD1
0	1.31976	0.806	0.678	0	1	TUBA1C
0	0.808896	0.783	0.657	0	1	TUBA4A
0	1.23673	0.978	0.854	0	1	SOD3
0	0.573462	0.964	0.841	0	1	CD9
0	2.42269	0.738	0.616	0	1	FOXS1
0	0.986683	0.848	0.726	0	1	LINC01436
0	2.06842	0.882	0.762	0	1	APOLD1
0	1.79824	0.87	0.752	0	1	C1QTNF1
0	1.72786	0.76	0.643	0	1	NGF
0	1.48333	0.906	0.79	0	1	FAM129A
0	0.891309	0.956	0.848	0	1	HIST1H4C
0	1.05807	0.778	0.673	0	1	FOXF1
0	0.854	0.986	0.882	0	1	S100A4
0	2.51173	0.985	0.882	0	1	MT1E
0	1.91567	0.987	0.885	0	1	MT1M
0	1.34766	0.766	0.665	0	1	CRIM1
0	1.57326	0.754	0.655	0	1	SPECC1
0	1.13091	0.703	0.607	0	1	PGM5-AS1
0	2.20249	0.639	0.547	0	1	INPP4B
0	3.36363	1	0.909	0	1	TAGLN
0	0.671339	0.988	0.902	0	1	PLAC9
0	0.652136	0.987	0.903	0	1	GSTP1
0	1.43472	0.867	0.784	0	1	FAM107B
0	2.05112	0.68	0.599	0	1	LGI4
0	0.487915	0.915	0.836	0	1	ADAMTS9
0	0.973766	0.949	0.872	0	1	HSPA1A
0	1.63599	0.723	0.646	0	1	PGF
0	0.516898	0.983	0.908	0	1	IGFBP5
0	0.975023	0.96	0.89	0	1	MT1X
0	0.777496	0.983	0.924	0	1	BTG2
0	1.42468	0.999	0.942	0	1	SPARCL1
0	0.864092	0.898	0.847	0	1	MAP1B
0	1.43008	0.73	0.687	0	1	SBSPON
0	1.13767	1	0.959	0	1	C11orf96
0	0.809258	0.996	0.956	0	1	LGALS1
0	1.37025	0.941	0.901	0	1	CYCS
0	1.00662	0.95	0.915	0	1	CREM
0	1.60965	0.983	0.951	0	1	GADD45B
0	1.40639	0.998	0.97	0	1	CALD1
0	1.57602	0.695	0.667	0	1	PLCB4
0	0.919527	0.999	0.981	0	1	MT2A
0	2.47004	0.709	0.714	0	1	USP2
0	4.62401	0.623	0.62	0	1	MYOCD
4.09403e-306	0.995477	0.863	0.713	8.18807e-303	1	GADD45A
8.30857e-302	0.413036	0.736	0.498	1.66171e-298	1	GINS2
5.36121e-295	0.931537	0.904	0.848	1.07224e-291	1	RGS16
1.67334e-288	0.941304	0.856	0.71	3.34667e-285	1	BCAS2
8.11753e-283	0.575924	0.921	0.83	1.62351e-279	1	ITIH5
3.80045e-280	0.422196	0.197	0.503	7.6009e-277	1	CCDC81
4.80574e-278	0.691277	0.889	0.799	9.61147e-275	1	IER5L
1.40047e-277	0.532435	0.67	0.468	2.80093e-274	1	TPX2
6.32806e-277	1.16792	0.633	0.413	1.26561e-273	1	AL451085.1
2.33137e-276	1.14955	0.698	0.537	4.66275e-273	1	ZNF703
7.45976e-269	0.582949	0.942	0.9	1.49195e-265	1	FXYD1
1.75427e-265	0.688251	0.985	0.926	3.50855e-262	1	KLF2
1.20584e-263	0.840024	0.832	0.67	2.41167e-260	1	HSPA1B
1.39053e-262	0.749292	0.755	0.603	2.78106e-259	1	TGFBI
2.50704e-257	0.925971	0.807	0.846	5.01409e-254	1	FILIP1
5.74115e-256	0.585087	0.861	0.736	1.14823e-252	1	AXL
1.18564e-254	0.48226	0.918	0.81	2.37128e-251	1	H2AFZ
4.50382e-254	0.8902	0.848	0.826	9.00763e-251	1	ARHGAP10
2.51314e-250	0.516789	0.894	0.817	5.02629e-247	1	NR2F2
1.19791e-241	0.476603	0.631	0.387	2.39582e-238	1	GPR65
1.92874e-241	0.588319	0.809	0.619	3.85748e-238	1	HIST1H1C
5.45514e-241	0.928187	0.673	0.503	1.09103e-237	1	CYP4X1
1.02242e-240	0.440036	0.884	0.749	2.04484e-237	1	ISG15
7.60062e-240	0.425785	0.953	0.903	1.52012e-236	1	CRISPLD2
6.14793e-234	2.63967	0.608	0.597	1.22959e-230	1	MBNL1-AS1
9.05899e-232	1.77249	0.627	0.536	1.8118e-228	1	GJC1
1.13393e-229	0.505742	0.782	0.681	2.26786e-226	1	FBLIM1
3.93169e-228	0.710944	0.736	0.577	7.86338e-225	1	PPARG
6.83639e-228	0.542073	0.828	0.704	1.36728e-224	1	ALKAL2
6.8713e-228	0.603029	0.702	0.476	1.37426e-224	1	CNIH2
6.61128e-225	0.975603	0.96	0.895	1.32226e-221	1	ZNF331
3.89262e-224	1.97091	0.641	0.589	7.78525e-221	1	LGALSL
1.85442e-223	0.844035	0.756	0.693	3.70883e-220	1	MPP7
1.13305e-219	0.820801	0.705	0.518	2.2661e-216	1	SCX
2.1145e-206	0.528674	0.891	0.802	4.229e-203	1	HES1
4.20929e-204	1.03537	0.764	0.648	8.41859e-201	1	DDIT4
2.57629e-203	1.02943	0.758	0.727	5.15258e-200	1	SLC7A2
3.81838e-203	1.02318	0.634	0.569	7.63677e-200	1	AFF3
2.09421e-202	0.487811	0.943	0.869	4.18842e-199	1	NUPR1
5.73935e-202	0.839326	0.765	0.679	1.14787e-198	1	CDKN2D
3.91436e-200	0.678334	0.685	0.545	7.82871e-197	1	ITGA4
2.68013e-198	0.938465	0.694	0.619	5.36026e-195	1	GADD45G
5.26319e-196	1.33025	0.638	0.57	1.05264e-192	1	CD82
8.66098e-196	0.418636	0.908	0.841	1.7322e-192	1	HMGN2
1.41669e-194	0.300363	0.662	0.495	2.83339e-191	1	DDR1
1.84802e-194	0.583931	0.948	0.901	3.69603e-191	1	MT1A
2.02755e-193	1.32794	0.667	0.592	4.0551e-190	1	CCR10
1.63653e-189	0.718199	0.688	0.649	3.27305e-186	1	CX3CL1
2.80462e-188	1.04504	0.701	0.568	5.60924e-185	1	ZNF503
2.46638e-187	0.943393	0.648	0.466	4.93277e-184	1	TBX3
4.60415e-187	1.20862	0.636	0.514	9.2083e-184	1	LY6K
8.49407e-182	0.911846	0.635	0.486	1.69881e-178	1	SIPA1L2
2.99579e-174	0.821661	0.6	0.558	5.99158e-171	1	PARD6B
1.84633e-170	0.966601	0.716	0.677	3.69265e-167	1	ODC1
2.75419e-168	0.918461	0.751	0.737	5.50838e-165	1	EGFLAM
2.04758e-165	0.490037	0.924	0.842	4.09516e-162	1	NR4A2
3.09075e-164	0.593454	0.703	0.602	6.18151e-161	1	PSTPIP2
2.32781e-161	0.544486	0.888	0.825	4.65561e-158	1	SELENOK
2.20177e-158	0.42948	0.906	0.824	4.40353e-155	1	ETS2
2.89702e-157	1.80338	0.572	0.43	5.79404e-154	1	SYTL2
6.1842e-156	0.712701	0.979	0.954	1.23684e-152	1	CDKN1A
8.80285e-155	0.77306	0.755	0.77	1.76057e-151	1	NUDT4
2.05439e-153	1.52415	0.606	0.583	4.10877e-150	1	FAM162B
4.16119e-150	1.1601	0.63	0.533	8.32238e-147	1	DGKH
7.81456e-147	0.598315	0.903	0.846	1.56291e-143	1	MAT2A
4.06758e-140	0.450204	0.822	0.745	8.13517e-137	1	SLIT3
2.09192e-139	0.289252	0.521	0.376	4.18383e-136	1	AL627171.1
6.04171e-137	0.777466	0.661	0.584	1.20834e-133	1	ID4
1.5526e-131	0.499081	0.643	0.595	3.10521e-128	1	TNNC2
2.2585e-130	0.333849	0.968	0.905	4.51701e-127	1	ATP1B3
2.65766e-128	0.654829	0.941	0.918	5.31532e-125	1	ATF3
5.98049e-124	1.26429	0.201	0.359	1.1961e-120	1	C1QA
1.71796e-123	0.967308	0.809	0.83	3.43592e-120	1	ENPEP
2.25209e-121	3.09737	0.532	0.49	4.50417e-118	1	CPM
2.50077e-121	0.687005	0.649	0.587	5.00154e-118	1	KIF20B
4.03898e-119	0.617161	0.609	0.543	8.07796e-116	1	EPHA3
4.47542e-118	0.706213	0.64	0.568	8.95084e-115	1	ANKRD29
3.42091e-116	1.5618	0.573	0.525	6.84182e-113	1	ADRA2A
4.14462e-116	0.45228	0.657	0.502	8.28924e-113	1	C2orf42
3.00565e-114	1.6525	0.535	0.375	6.0113e-111	1	HSPA1L
2.24149e-112	0.706369	0.724	0.727	4.48298e-109	1	LTBP1
5.10478e-112	3.2694	0.413	0.314	1.02096e-108	1	SPINK2
5.8757e-110	0.748217	0.626	0.519	1.17514e-106	1	PYGB
6.27537e-106	0.475417	0.818	0.819	1.25507e-102	1	RHOQ
8.24675e-105	0.50547	0.776	0.78	1.64935e-101	1	HAPLN3
1.79265e-104	0.506714	0.759	0.723	3.5853e-101	1	EHD1
3.49212e-102	3.67246	0.462	0.371	6.98424e-99	1	GRIN2A
2.99354e-99	1.62209	0.548	0.533	5.98708e-96	1	GATM
1.21612e-97	0.684152	0.823	0.722	2.43225e-94	1	ARC
9.36728e-96	0.507756	0.678	0.657	1.87346e-92	1	RGS3
2.47934e-94	0.395156	0.803	0.712	4.95869e-91	1	HIF1A
3.69045e-94	0.338274	0.37	0.305	7.38089e-91	1	LYPD1
5.75116e-91	0.942451	0.632	0.536	1.15023e-87	1	FADS1
2.2856e-88	0.621947	0.703	0.619	4.5712e-85	1	H1F0
6.7569e-86	2.71737	0.517	0.418	1.35138e-82	1	FBXL22
1.80627e-85	0.30969	0.782	0.724	3.61253e-82	1	ZEB2
1.22985e-81	0.799461	0.701	0.703	2.4597e-78	1	PDE1A
1.84959e-78	0.376921	0.739	0.643	3.69919e-75	1	AL118516.1
2.571e-75	0.674149	0.921	0.88	5.14199e-72	1	MIR22HG
2.74136e-68	1.39232	0.559	0.532	5.48272e-65	1	RASL11A
2.54055e-67	0.58208	0.75	0.631	5.0811e-64	1	ZNRD1
3.86223e-66	0.695094	0.594	0.612	7.72446e-63	1	SEZ6L2
1.26593e-65	0.968776	0.593	0.566	2.53185e-62	1	FAT1
3.24695e-65	0.543604	0.714	0.713	6.49391e-62	1	RASSF4
1.91662e-63	0.739406	0.684	0.651	3.83324e-60	1	SMAP2
3.99479e-62	0.668689	0.663	0.684	7.98958e-59	1	PHLDB2
7.09717e-60	0.839433	0.291	0.464	1.41943e-56	1	DLX5
1.01812e-57	1.0776	0.606	0.617	2.03623e-54	1	RELL1
5.16174e-55	0.348012	0.771	0.774	1.03235e-51	1	VASN
8.13241e-52	0.937984	0.343	0.483	1.62648e-48	1	BEX2
9.99159e-49	0.308767	0.76	0.702	1.99832e-45	1	YPEL5
4.49427e-48	0.41217	0.693	0.664	8.98855e-45	1	PRELID3B
5.87466e-48	0.285383	0.599	0.526	1.17493e-44	1	HIST1H2BN
6.89466e-48	1.07392	0.546	0.527	1.37893e-44	1	REM1
8.96018e-47	0.256109	0.922	0.926	1.79204e-43	1	LITAF
1.18351e-46	0.289991	0.698	0.668	2.36702e-43	1	SMIM3
7.16406e-46	0.450968	0.648	0.637	1.43281e-42	1	CMIP
3.02166e-44	0.983934	0.584	0.555	6.04331e-41	1	RASGEF1B
6.24283e-42	0.331522	0.567	0.519	1.24857e-38	1	MT1F
6.72418e-42	0.890928	0.636	0.617	1.34484e-38	1	DNAJC18
2.54122e-41	1.26138	0.515	0.529	5.08244e-38	1	LAMA3
5.14735e-41	0.847695	0.659	0.762	1.02947e-37	1	PDGFC
1.04976e-40	0.706395	0.524	0.554	2.09952e-37	1	TNFSF15
1.13233e-40	1.15512	0.476	0.399	2.26467e-37	1	PSRC1
2.04287e-40	0.287245	0.915	0.882	4.08574e-37	1	HSPD1
2.19683e-40	1.52777	0.491	0.464	4.39366e-37	1	WFDC2
8.16716e-40	0.660528	0.418	0.357	1.63343e-36	1	CDCA7
1.89362e-39	0.334976	0.634	0.585	3.78725e-36	1	DNAJB4
1.34715e-38	0.62447	0.645	0.635	2.6943e-35	1	DDIT3
2.10707e-38	0.844631	0.587	0.611	4.21415e-35	1	PDE5A
3.37915e-38	0.773369	0.721	0.68	6.7583e-35	1	DNAJB9
3.48144e-35	1.29537	0.54	0.597	6.96288e-32	1	TCEAL2
1.104e-33	1.25707	0.571	0.667	2.208e-30	1	HS3ST1
1.66455e-29	0.261356	0.702	0.689	3.32911e-26	1	MEIS2
3.18341e-28	1.45372	0.521	0.493	6.36682e-25	1	HSPA6
3.85804e-28	0.542373	0.445	0.351	7.71609e-25	1	HBB
3.54156e-27	0.479052	0.594	0.566	7.08312e-24	1	IRS2
9.37686e-26	1.30313	0.473	0.467	1.87537e-22	1	MND1
3.04163e-23	2.02307	0.364	0.441	6.08326e-20	1	INHBA
3.26503e-22	0.288984	0.866	0.844	6.53006e-19	1	DNAJB1
8.9946e-22	0.801968	0.559	0.662	1.79892e-18	1	RERG
7.28024e-21	0.292248	0.604	0.57	1.45605e-17	1	SLC5A3
4.13575e-20	0.258245	0.51	0.458	8.2715e-17	1	APOA1
1.49103e-19	0.334033	0.582	0.72	2.98207e-16	1	SEPHS2
1.20767e-18	0.698956	0.781	0.782	2.41533e-15	1	SLC25A25
1.24467e-18	0.263882	0.589	0.589	2.48933e-15	1	SEC11C
1.56021e-18	0.432617	0.56	0.557	3.12043e-15	1	BCL2
3.03614e-18	0.88221	0.474	0.446	6.07229e-15	1	SATB2
1.2892e-17	1.28001	0.398	0.55	2.57839e-14	1	FRMD3
1.52385e-16	0.606062	0.298	0.361	3.0477e-13	1	LINC00243
2.80034e-16	0.300355	0.53	0.676	5.60067e-13	1	GDF7
1.09287e-15	1.06521	0.424	0.474	2.18574e-12	1	WNT6
1.37923e-14	0.355589	0.545	0.652	2.75846e-11	1	KCNJ2
1.38869e-13	2.13729	0.511	0.565	2.77739e-10	1	PCDH10
5.78333e-13	0.329688	0.638	0.598	1.15667e-09	1	ANKRD37
6.19439e-11	0.345223	0.466	0.443	1.23888e-07	1	AXIN2
8.87132e-11	1.13687	0.455	0.422	1.77426e-07	1	HOPX
6.9412e-10	0.492837	0.537	0.533	1.38824e-06	1	AC103706.1
1.32689e-09	1.0234	0.438	0.443	2.65378e-06	1	AC023157.3
4.19656e-09	1.05259	0.447	0.432	8.39313e-06	1	SLC11A1
3.44344e-08	0.259936	0.454	0.551	6.88687e-05	1	KIF21A
4.11642e-08	0.318946	0.629	0.707	8.23284e-05	1	DKK3
3.31987e-07	0.295214	0.478	0.539	0.000663974	1	HSPA2
5.38395e-06	0.808174	0.507	0.528	0.0107679	1	HSPB8
6.68325e-05	0.364802	0.427	0.566	0.133665	1	SSTR2
0.000550739	0.688463	0.438	0.43	1	1	GPC6
0.000930181	1.72846	0.415	0.498	1	1	NCKAP5
0.00122448	0.609472	0.518	0.642	1	1	TMOD1
0.00741724	0.400235	0.545	0.651	1	1	PTGIR
0	3.84209	0.895	0.503	0	2	ALPL
0	0.622825	0.848	0.458	0	2	ZWINT
0	2.85453	0.867	0.554	0	2	ENPP6
0	0.943556	0.783	0.483	0	2	LGI2
0	0.931178	0.832	0.534	0	2	IL4I1
0	2.36418	0.885	0.589	0	2	SYNJ2
0	0.642022	0.75	0.457	0	2	CCNB1
0	0.854131	0.845	0.561	0	2	TST
0	1.78057	0.776	0.497	0	2	SLC7A11
0	0.281432	0.897	0.622	0	2	SPIB
0	0.825033	0.906	0.631	0	2	CHRDL2
0	2.51106	0.86	0.588	0	2	FSCN1
0	0.981118	0.829	0.558	0	2	FGFR2
0	2.79828	0.919	0.652	0	2	TM4SF1
0	2.76091	0.843	0.576	0	2	LMCD1
0	3.92083	0.707	0.442	0	2	PCDH17
0	3.57077	0.727	0.464	0	2	CD79B
0	0.540054	0.833	0.572	0	2	AIF1
0	1.28251	0.858	0.598	0	2	MFSD2A
0	3.22053	0.852	0.593	0	2	RFLNB
0	4.01274	0.875	0.617	0	2	CDC42EP3
0	2.63288	0.857	0.606	0	2	RPGR
0	4.70241	0.744	0.494	0	2	AQP1
0	1.00884	0.795	0.546	0	2	CENPU
0	1.24723	0.878	0.631	0	2	TRIB3
0	1.99352	0.701	0.456	0	2	TXLNB
0	5.72093	0.825	0.581	0	2	ADGRL4
0	1.0499	0.89	0.647	0	2	LAMC2
0	0.931022	0.857	0.616	0	2	HPSE
0	0.578367	0.766	0.528	0	2	TNFRSF18
0	0.887915	0.664	0.427	0	2	KIF14
0	4.68889	0.826	0.592	0	2	NOSTRIN
0	2.11948	0.756	0.524	0	2	TMEM233
0	2.32135	0.876	0.646	0	2	ICAM2
0	3.49378	0.722	0.495	0	2	ST8SIA4
0	2.48239	0.805	0.581	0	2	DLL1
0	2.8802	0.773	0.55	0	2	MALL
0	2.80654	0.822	0.601	0	2	XAF1
0	3.68117	0.821	0.603	0	2	P2RY6
0	0.946009	0.832	0.618	0	2	IRX3
0	4.05618	0.828	0.615	0	2	PIK3R3
0	1.55501	0.734	0.521	0	2	GP1BA
0	1.195	0.82	0.609	0	2	NCEH1
0	2.81715	0.849	0.639	0	2	HLA-DRB1
0	2.92421	0.727	0.517	0	2	STC2
0	2.96143	0.833	0.627	0	2	GPR146
0	2.90458	0.876	0.671	0	2	INSR
0	1.12749	0.812	0.615	0	2	CENPK
0	1.42891	0.839	0.642	0	2	RGS3
0	1.55524	0.859	0.662	0	2	UNC5B
0	1.22986	0.732	0.535	0	2	ALPK2
0	0.849526	0.784	0.59	0	2	SEZ6L2
0	1.4148	0.814	0.623	0	2	ANXA3
0	0.934245	0.878	0.689	0	2	ANGPT2
0	3.99389	0.777	0.588	0	2	HLA-DMA
0	5.18288	0.9	0.713	0	2	FAM110D
0	1.46293	0.873	0.688	0	2	STMN1
0	3.09077	0.811	0.626	0	2	NEDD9
0	1.0937	0.821	0.637	0	2	PCLAF
0	1.92643	0.738	0.555	0	2	TRPM4
0	1.22921	0.903	0.721	0	2	EFHD2
0	3.01057	0.82	0.638	0	2	RND1
0	4.68411	0.784	0.603	0	2	PALMD
0	2.80604	0.891	0.71	0	2	CNKSR3
0	2.92471	0.864	0.683	0	2	IGFBP2
0	1.95931	0.831	0.651	0	2	ADGRF5
0	1.5157	0.77	0.591	0	2	TES
0	2.55664	0.817	0.643	0	2	AL583785.1
0	4.18656	0.913	0.741	0	2	CLEC14A
0	1.23362	0.9	0.728	0	2	CTSS
0	1.9191	0.771	0.599	0	2	TRIM16
0	2.13477	0.909	0.737	0	2	NFKBID
0	4.33902	0.876	0.708	0	2	FAM107A
0	1.69961	0.83	0.662	0	2	LAYN
0	0.458179	0.886	0.719	0	2	TSPAN5
0	2.52773	0.874	0.707	0	2	NPDC1
0	2.15332	0.819	0.652	0	2	ETS1
0	2.17242	0.924	0.761	0	2	A2M
0	1.865	0.782	0.619	0	2	HOXD9
0	3.50334	0.809	0.65	0	2	TSPAN7
0	0.571329	0.868	0.711	0	2	MXD3
0	2.43067	0.918	0.761	0	2	PNP
0	1.84225	0.786	0.63	0	2	PMAIP1
0	2.91473	0.909	0.753	0	2	SRGN
0	2.04604	0.869	0.714	0	2	LGALS9
0	2.80813	0.868	0.713	0	2	SLFN5
0	2.01893	0.864	0.709	0	2	IPO11
0	2.83596	0.963	0.808	0	2	IFI27
0	1.31145	0.807	0.653	0	2	ADM2
0	1.93911	0.843	0.69	0	2	HBEGF
0	2.45485	0.885	0.732	0	2	ID1
0	1.9064	0.907	0.756	0	2	WARS
0	2.79345	0.776	0.625	0	2	ADAM15
0	1.13062	0.848	0.697	0	2	CR1L
0	1.48811	0.874	0.724	0	2	SGK1
0	2.55194	0.768	0.618	0	2	DUSP6
0	2.51094	0.763	0.613	0	2	MYO10
0	2.99646	0.91	0.762	0	2	CD74
0	1.40989	0.934	0.786	0	2	PRSS23
0	1.98942	0.842	0.694	0	2	SWAP70
0	1.59231	0.808	0.661	0	2	CDA
0	2.96755	0.828	0.682	0	2	VWA1
0	3.94537	0.86	0.716	0	2	IL3RA
0	1.53823	0.895	0.751	0	2	HOXD10
0	4.28939	0.83	0.686	0	2	ACKR1
0	2.74007	0.821	0.677	0	2	HEG1
0	4.64385	0.682	0.539	0	2	FAM167B
0	4.75812	0.692	0.549	0	2	ADM5
0	2.28352	0.902	0.76	0	2	RAI14
0	3.87809	0.817	0.679	0	2	HLA-DQA1
0	2.98251	0.846	0.71	0	2	SLC9A3R2
0	2.52041	0.87	0.734	0	2	CAVIN2
0	4.41441	0.767	0.631	0	2	THSD7A
0	2.11594	0.804	0.669	0	2	OAS3
0	2.04919	0.874	0.74	0	2	EPAS1
0	1.79189	0.806	0.672	0	2	RAPGEF5
0	3.35684	0.738	0.606	0	2	MKL2
0	1.86773	0.739	0.607	0	2	IQGAP2
0	1.64278	0.898	0.767	0	2	HAPLN3
0	2.41906	0.779	0.65	0	2	ENTPD1
0	1.72563	0.71	0.581	0	2	HOXB9
0	1.37554	0.842	0.715	0	2	PLIN5
0	4.778	0.72	0.595	0	2	NOTCH4
0	3.49173	0.828	0.704	0	2	DOC2B
0	3.33319	0.835	0.713	0	2	RASIP1
0	3.01545	0.817	0.696	0	2	ENPP2
0	2.07934	0.796	0.677	0	2	EVA1C
0	4.773	0.75	0.632	0	2	RNASE1
0	2.93336	0.887	0.769	0	2	EGFL7
0	2.83024	0.78	0.664	0	2	GATA2
0	2.77016	0.83	0.714	0	2	PLLP
0	2.15771	0.883	0.768	0	2	HYAL2
0	2.17482	0.794	0.679	0	2	B3GNT5
0	2.54209	0.822	0.707	0	2	F8
0	2.01108	0.889	0.776	0	2	THBD
0	2.25079	0.881	0.769	0	2	ENG
0	3.53341	0.755	0.643	0	2	PLCB1
0	1.96366	0.874	0.762	0	2	RDX
0	2.87886	0.81	0.699	0	2	ADAMTS6
0	2.04185	0.857	0.746	0	2	TNFRSF4
0	2.64539	0.79	0.679	0	2	KANK3
0	1.19376	0.881	0.772	0	2	APOLD1
0	3.33404	0.76	0.653	0	2	SNAP25
0	1.09681	0.887	0.782	0	2	RCAN1
0	1.51208	0.755	0.651	0	2	TTC9
0	2.5274	0.766	0.664	0	2	HLA-DPA1
0	1.58117	0.878	0.777	0	2	S100A16
0	2.25605	0.8	0.701	0	2	TNFRSF10D
0	1.45596	0.897	0.798	0	2	PTPRE
0	1.80058	0.904	0.805	0	2	TGM2
0	2.92759	0.718	0.62	0	2	NRN1
0	3.31341	0.706	0.608	0	2	PKP4
0	2.85538	0.851	0.754	0	2	HLA-DRA
0	3.39245	0.773	0.678	0	2	IFI44L
0	3.17688	0.722	0.627	0	2	BAALC
0	2.58263	0.935	0.841	0	2	ADAMTS9
0	3.02299	0.83	0.741	0	2	RAMP3
0	2.97063	0.719	0.633	0	2	CALCRL
0	2.34367	0.806	0.722	0	2	CSF2RB
0	4.72184	0.678	0.595	0	2	SLCO2A1
0	1.77421	0.928	0.845	0	2	MTUS1
0	2.66451	0.792	0.711	0	2	LRG1
0	2.89771	0.803	0.725	0	2	LMO2
0	4.13878	0.68	0.602	0	2	FAM84B
0	3.91857	0.824	0.752	0	2	SOX18
0	4.12247	0.769	0.7	0	2	TMEM88
0	0.409184	0.884	0.817	0	2	PROX1
0	4.72583	0.673	0.606	0	2	ABCB1
0	3.8097	0.748	0.688	0	2	GIMAP1
0	1.32097	0.934	0.876	0	2	FKBP1A
0	1.52591	0.891	0.834	0	2	GRASP
0	4.03074	0.735	0.679	0	2	MMRN2
0	1.96746	0.809	0.755	0	2	PLA1A
0	2.09196	0.86	0.808	0	2	CSF3
0	2.87086	0.757	0.707	0	2	EHD4
0	2.06329	0.899	0.849	0	2	HSPG2
0	2.0399	0.829	0.78	0	2	IL7R
0	1.66406	0.836	0.792	0	2	CTSH
0	2.99516	0.768	0.731	0	2	MET
0	1.72066	0.85	0.816	0	2	LIFR
0	3.12206	0.734	0.701	0	2	EDN1
0	2.17946	0.885	0.853	0	2	RAMP2
0	1.88683	0.913	0.887	0	2	GNG11
0	5.19161	0.664	0.639	0	2	MCTP1
0	3.44841	0.805	0.78	0	2	ERG
0	1.91639	0.859	0.836	0	2	ETS2
0	0.988757	0.966	0.95	0	2	SPARCL1
0	2.9553	0.743	0.758	0	2	S1PR1
0	1.08559	0.978	0.989	0	2	TMSB10
8.62611e-308	2.75087	0.721	0.65	1.72522e-304	2	FAM198B
2.76126e-307	4.22827	0.7	0.59	5.52253e-304	2	ACE
1.57692e-306	0.484132	0.863	0.687	3.15383e-303	2	MPP7
1.12202e-305	1.00025	0.91	0.745	2.24404e-302	2	CITED4
4.93455e-305	4.266	0.666	0.514	9.8691e-302	2	ABCG2
1.05246e-303	1.7846	0.766	0.628	2.10492e-300	2	ARL4C
2.41186e-302	1.22079	0.8	0.613	4.82373e-299	2	RBP5
6.29199e-299	0.945113	0.867	0.725	1.2584e-295	2	FAM89A
5.81919e-297	1.38011	0.904	0.761	1.16384e-293	2	COTL1
1.20885e-295	0.618185	0.815	0.539	2.4177e-292	2	PERP
2.8602e-294	2.22871	0.754	0.638	5.7204e-291	2	SMAD1
2.24588e-292	1.91843	0.776	0.639	4.49175e-289	2	MGST2
5.825e-290	0.907882	0.76	0.642	1.165e-286	2	SLC24A1
1.46755e-289	1.49383	0.766	0.475	2.93509e-286	2	C16orf74
2.11715e-288	1.15094	0.82	0.613	4.23431e-285	2	AKR1C3
4.65075e-286	3.52076	0.691	0.718	9.3015e-283	2	ROBO4
4.70932e-285	1.76943	0.818	0.677	9.41863e-282	2	KCTD12
9.40248e-282	3.70044	0.688	0.539	1.8805e-278	2	SLC6A6
2.54507e-281	2.91932	0.728	0.648	5.09014e-278	2	RASA4
4.6085e-280	1.08268	0.744	0.593	9.217e-277	2	EZH2
4.95579e-279	0.500921	0.89	0.776	9.91159e-276	2	TNFAIP3
1.55063e-278	0.492724	0.725	0.484	3.10126e-275	2	METTL27
2.32136e-277	1.4718	0.843	0.789	4.64271e-274	2	CD34
2.31384e-275	0.343448	0.79	0.748	4.62768e-272	2	KLHL4
7.06888e-273	2.84472	0.71	0.585	1.41378e-269	2	CD320
1.11549e-272	0.87626	0.802	0.703	2.23098e-269	2	MYEF2
2.51598e-270	3.28724	0.654	0.57	5.03196e-267	2	AC126773.2
1.87679e-269	0.791395	0.754	0.595	3.75357e-266	2	SPI1
3.00133e-269	0.768395	0.889	0.662	6.00265e-266	2	ABL2
9.87374e-269	2.9844	0.682	0.655	1.97475e-265	2	ITGA6
1.81414e-268	0.786047	0.748	0.539	3.62827e-265	2	CRNDE
3.22287e-266	1.0699	0.881	0.705	6.44574e-263	2	BACE2
1.96714e-265	0.718422	0.884	0.743	3.93428e-262	2	SERPINB9
1.33413e-264	1.73066	0.718	0.639	2.66825e-261	2	SEMA7A
1.94462e-264	2.414	0.725	0.664	3.88925e-261	2	EFNB2
2.66319e-263	1.55505	0.825	0.71	5.32639e-260	2	RHOJ
1.14645e-262	2.9263	0.666	0.56	2.2929e-259	2	TACSTD2
1.74614e-261	3.48957	0.677	0.65	3.49228e-258	2	HLA-DQB1
1.33722e-260	1.55916	0.788	0.599	2.67443e-257	2	SELL
2.00583e-257	2.72379	0.685	0.592	4.01165e-254	2	ADRB2
2.08076e-256	2.46381	0.677	0.427	4.16151e-253	2	LUCAT1
1.11946e-255	1.29438	0.86	0.821	2.23891e-252	2	TGFBR2
1.6241e-255	2.58095	0.71	0.722	3.24819e-252	2	JAM2
2.71031e-255	0.840071	0.686	0.407	5.42063e-252	2	CTBP1-AS
2.02419e-252	2.00949	0.75	0.703	4.04839e-249	2	NRP2
3.20729e-252	0.760385	0.702	0.629	6.41458e-249	2	TMEM163
1.3655e-250	0.480194	0.864	0.585	2.73101e-247	2	ZMAT3
3.92059e-250	0.881342	0.856	0.657	7.84118e-247	2	SLC41A1
2.49733e-247	1.44216	0.876	0.773	4.99465e-244	2	RALGDS
1.9099e-241	1.39584	0.806	0.802	3.8198e-238	2	TNFSF10
3.13135e-238	0.748941	0.857	0.687	6.2627e-235	2	NFATC1
4.22266e-238	0.357913	0.884	0.59	8.44532e-235	2	JPT1
1.56574e-235	0.85079	0.866	0.667	3.13147e-232	2	CARMIL1
1.01791e-228	1.91816	0.789	0.705	2.03582e-225	2	CTNNAL1
3.02842e-227	0.838991	0.85	0.716	6.05683e-224	2	DUSP5
5.87296e-223	1.27615	0.843	0.743	1.17459e-219	2	CRIP2
1.20925e-222	1.86054	0.828	0.703	2.4185e-219	2	ITGA1
2.16689e-222	1.9695	0.739	0.609	4.33377e-219	2	OLFM1
5.10331e-222	2.46563	0.676	0.644	1.02066e-218	2	ITGB4
9.18966e-221	3.58206	0.594	0.312	1.83793e-217	2	COL10A1
1.1178e-219	2.73285	0.674	0.663	2.23561e-216	2	SH3BGRL2
3.30524e-219	1.80025	0.781	0.762	6.61049e-216	2	HLA-DPB1
4.65657e-214	4.07407	0.632	0.549	9.31315e-211	2	SCARB1
4.74751e-214	2.72762	0.7	0.624	9.49502e-211	2	RALGAPA2
5.60133e-214	0.267142	0.699	0.394	1.12027e-210	2	COL4A4
6.39616e-214	0.64354	0.726	0.58	1.27923e-210	2	CADM1
8.18011e-211	0.646951	0.772	0.592	1.63602e-207	2	TK1
1.05353e-210	1.00801	0.861	0.713	2.10706e-207	2	HIF1A
1.39335e-209	1.09938	0.716	0.579	2.7867e-206	2	ECT2
3.19909e-208	1.78253	0.723	0.565	6.39818e-205	2	ANKRD29
9.81857e-208	3.80306	0.64	0.607	1.96371e-204	2	INHBB
4.00628e-207	0.454303	0.586	0.36	8.01256e-204	2	CENPA
4.29905e-206	2.88679	0.666	0.601	8.5981e-203	2	CLDN15
1.27829e-203	1.56373	0.671	0.413	2.55659e-200	2	KCNE3
2.66229e-200	0.28796	0.844	0.724	5.32459e-197	2	LMNB1
5.20512e-198	1.40326	0.739	0.594	1.04102e-194	2	MIR222HG
6.74057e-198	0.34293	0.807	0.626	1.34811e-194	2	NRARP
3.63994e-197	0.710897	0.881	0.665	7.27989e-194	2	SRGAP1
5.63076e-197	1.46049	0.734	0.595	1.12615e-193	2	PGM2L1
2.81554e-194	1.26294	0.726	0.557	5.63108e-191	2	NQO1
5.35332e-193	2.08999	0.687	0.631	1.07066e-189	2	ANKRD65
5.49147e-193	0.270573	0.778	0.641	1.09829e-189	2	ART4
1.00241e-192	0.47731	0.704	0.421	2.00482e-189	2	CCNA2
1.98784e-190	0.373483	0.77	0.615	3.97567e-187	2	SLC26A4
3.3164e-190	0.714944	0.846	0.605	6.63281e-187	2	CISD1
5.87307e-189	1.97548	0.72	0.688	1.17461e-185	2	FAM84A
2.56002e-187	2.17269	0.701	0.633	5.12005e-184	2	CMIP
1.09028e-186	1.48343	0.676	0.565	2.18057e-183	2	CSGALNACT1
9.045e-186	0.921976	0.727	0.624	1.809e-182	2	KCNJ2
1.69941e-184	0.61838	0.746	0.538	3.39882e-181	2	TMSB15A
2.78309e-181	0.693462	0.86	0.685	5.56619e-178	2	GALNT1
6.70895e-181	0.284386	0.798	0.579	1.34179e-177	2	CYP1B1
2.17216e-180	1.15748	0.764	0.6	4.34432e-177	2	RELL1
4.39927e-180	0.868326	0.764	0.583	8.79855e-177	2	ROBO1
7.57597e-179	3.94279	0.623	0.581	1.51519e-175	2	MCF2L
2.84833e-177	4.39562	0.604	0.636	5.69665e-174	2	TACR1
6.10164e-177	2.50506	0.59	0.333	1.22033e-173	2	SFTA2
4.23971e-176	1.91366	0.638	0.473	8.47942e-173	2	GNG7
2.4262e-175	0.605203	0.875	0.683	4.8524e-172	2	CSRP2
2.47711e-175	1.79915	0.733	0.683	4.95423e-172	2	CD200
7.58699e-175	0.998363	0.885	0.788	1.5174e-171	2	PPFIBP1
9.81395e-175	1.56487	0.735	0.655	1.96279e-171	2	ICAM4
5.81447e-173	0.710351	0.714	0.652	1.16289e-169	2	IL7
9.32522e-173	1.55177	0.719	0.596	1.86504e-169	2	F2R
9.70884e-173	3.1501	0.669	0.654	1.94177e-169	2	CX3CL1
9.90949e-173	1.19963	0.744	0.634	1.9819e-169	2	LXN
2.30851e-170	1.25116	0.818	0.779	4.61702e-167	2	FAM43A
5.46984e-168	0.748995	0.909	0.842	1.09397e-164	2	TMEM70
9.29981e-167	0.596448	0.379	0.706	1.85996e-163	2	TNMD
7.3483e-165	1.06056	0.816	0.726	1.46966e-161	2	GBP1
1.06107e-160	3.46588	0.627	0.655	2.12213e-157	2	DLL4
1.97457e-159	2.59697	0.666	0.6	3.94914e-156	2	HEY1
1.28253e-158	1.99799	0.705	0.691	2.56506e-155	2	EFNA1
1.11108e-155	2.0599	0.709	0.612	2.22215e-152	2	NES
1.87349e-154	0.724509	0.804	0.687	3.74697e-151	2	BIRC3
4.27684e-153	1.11247	0.23	0.461	8.55368e-150	2	MLPH
5.73032e-153	1.13999	0.831	0.803	1.14606e-149	2	RAB13
1.41138e-152	0.636725	0.67	0.47	2.82275e-149	2	MAP7
2.22414e-152	0.763477	0.738	0.522	4.44828e-149	2	SMC2
8.6199e-152	1.33793	0.74	0.69	1.72398e-148	2	NOV
1.88872e-151	0.898259	0.701	0.47	3.77745e-148	2	AC007613.1
1.88722e-150	1.02324	0.693	0.534	3.77444e-147	2	QPCT
2.38654e-147	1.17467	0.915	0.908	4.77308e-144	2	COL4A1
4.1566e-147	0.886031	0.607	0.498	8.31319e-144	2	ADGRE2
4.38818e-147	1.85471	0.68	0.625	8.77636e-144	2	RASSF9
3.33149e-146	0.277649	0.703	0.581	6.66297e-143	2	BUB1
3.61985e-145	1.30355	0.755	0.518	7.23971e-142	2	LIPG
6.71247e-145	2.64503	0.73	0.756	1.34249e-141	2	ZNF385D
7.18279e-144	0.831908	0.83	0.807	1.43656e-140	2	GJA1
2.62899e-143	0.586675	0.72	0.617	5.25798e-140	2	CCL4L2
2.81146e-142	1.2239	0.883	0.867	5.62292e-139	2	NCOA7
3.70737e-142	1.25134	0.73	0.609	7.41475e-139	2	CDKN3
8.01401e-142	0.579971	0.796	0.634	1.6028e-138	2	TGFB2
2.73897e-140	1.6412	0.66	0.476	5.47793e-137	2	APLN
2.93188e-135	0.807072	0.682	0.592	5.86376e-132	2	SGO2
5.27092e-135	0.800079	0.882	0.827	1.05418e-131	2	ICAM1
2.33163e-134	1.30864	0.807	0.726	4.66326e-131	2	PRCP
9.49613e-134	0.95635	0.826	0.758	1.89923e-130	2	MARCKSL1
1.34518e-133	2.03932	0.624	0.484	2.69037e-130	2	SNAI1
1.7809e-132	1.25321	0.752	0.629	3.5618e-129	2	ARL4A
2.23777e-132	1.0956	0.643	0.46	4.47555e-129	2	NDUFAF6
2.84292e-131	0.812962	0.698	0.565	5.68584e-128	2	RAD51AP1
1.70919e-130	0.964968	0.914	0.896	3.41838e-127	2	PDLIM1
2.878e-130	3.99594	0.615	0.593	5.75601e-127	2	HECW2
3.43061e-130	0.622792	0.738	0.57	6.86123e-127	2	PELI1
8.01559e-129	2.60339	0.619	0.521	1.60312e-125	2	SPNS2
1.44555e-128	0.312974	0.715	0.492	2.89111e-125	2	PAIP2B
1.14622e-127	2.13234	0.615	0.565	2.29245e-124	2	OCIAD2
1.9163e-127	0.502291	0.722	0.673	3.8326e-124	2	ACKR2
4.59545e-127	0.823853	0.834	0.692	9.1909e-124	2	CCDC88A
1.80622e-126	1.96579	0.662	0.697	3.61243e-123	2	CD36
4.77025e-126	0.625669	0.515	0.362	9.5405e-123	2	LAT2
1.17912e-123	0.459169	0.761	0.612	2.35824e-120	2	FGF2
3.35031e-122	0.545016	0.787	0.514	6.70061e-119	2	AC020916.1
6.72561e-120	1.97814	0.679	0.551	1.34512e-116	2	ASS1
1.81857e-119	2.09521	0.659	0.622	3.63714e-116	2	GBP4
3.41768e-119	0.431261	0.609	0.382	6.83537e-116	2	SMIM5
1.1764e-118	0.859808	0.711	0.52	2.3528e-115	2	AC058791.1
1.47563e-118	0.871747	0.897	0.758	2.95127e-115	2	ISG15
2.23726e-118	1.13488	0.887	0.866	4.47453e-115	2	LDLR
6.78626e-118	1.47658	0.707	0.633	1.35725e-114	2	LTC4S
5.1335e-117	1.50001	0.689	0.591	1.0267e-113	2	CEP135
6.41108e-117	1.10044	0.68	0.573	1.28222e-113	2	STX11
9.01986e-117	0.70044	0.681	0.565	1.80397e-113	2	HELLS
1.5193e-116	0.57506	0.743	0.588	3.03859e-113	2	SQLE
3.95768e-116	0.535989	0.72	0.554	7.91537e-113	2	ICAM3
8.97082e-116	0.876201	0.607	0.424	1.79416e-112	2	MIR503HG
1.8916e-115	0.935223	0.88	0.765	3.7832e-112	2	SPRY1
7.22436e-114	0.876316	0.705	0.668	1.44487e-110	2	BDKRB2
1.19254e-113	0.55462	0.764	0.668	2.38509e-110	2	CGNL1
7.95322e-113	0.990489	0.959	0.958	1.59064e-109	2	NEAT1
9.91224e-113	1.08702	0.769	0.818	1.98245e-109	2	COL15A1
4.81283e-112	0.34434	0.684	0.535	9.62565e-109	2	CCDC144A
5.95182e-112	0.620145	0.739	0.571	1.19036e-108	2	PCNA
2.10913e-111	0.901213	0.736	0.628	4.21827e-108	2	ARHGDIB
5.08488e-111	1.59819	0.663	0.674	1.01698e-107	2	GALNT15
3.51878e-110	1.01109	0.688	0.502	7.03755e-107	2	DNAJA4
2.07924e-108	1.61854	0.721	0.715	4.15849e-105	2	SEMA6A
1.75751e-107	0.387561	0.75	0.605	3.51501e-104	2	PSTPIP2
1.05512e-106	1.46826	0.757	0.807	2.11024e-103	2	SOCS2
2.96677e-106	0.814224	0.925	0.842	5.93354e-103	2	UGCG
8.41033e-106	0.4625	0.812	0.67	1.68207e-102	2	CDC42EP5
1.15083e-102	1.03106	0.899	0.813	2.30167e-99	2	PLPP1
2.6494e-102	1.05837	0.782	0.824	5.2988e-99	2	LRRFIP1
5.78217e-102	0.976011	0.711	0.641	1.15643e-98	2	JUP
1.87992e-101	0.40863	0.827	0.68	3.75985e-98	2	CDKN2D
2.52455e-101	0.729005	0.529	0.418	5.04909e-98	2	GPR65
1.05599e-100	1.39677	0.781	0.754	2.11199e-97	2	UACA
2.39839e-100	0.626013	0.667	0.619	4.79679e-97	2	UBD
3.33527e-100	2.20821	0.584	0.553	6.67055e-97	2	HRH1
1.32767e-99	1.54221	0.664	0.672	2.65533e-96	2	PLCB4
2.55191e-99	0.789879	0.781	0.661	5.10382e-96	2	CEP290
7.25436e-99	0.924279	0.788	0.687	1.45087e-95	2	VEGFC
1.03705e-98	0.456058	0.802	0.799	2.0741e-95	2	PDE4B
1.07882e-97	0.631978	0.909	0.786	2.15765e-94	2	TRIB1
8.72499e-97	1.97631	0.633	0.499	1.745e-93	2	SIPA1L2
1.44627e-96	1.13682	0.742	0.676	2.89254e-93	2	CRIM1
2.10488e-96	0.611001	0.678	0.583	4.20976e-93	2	LIMD2
9.79491e-96	0.791768	0.794	0.761	1.95898e-92	2	MDFIC
2.57609e-95	0.315361	0.127	0.393	5.15218e-92	2	MAB21L2
2.64922e-95	0.316244	0.647	0.554	5.29845e-92	2	CHN1
8.02964e-95	0.535517	0.533	0.455	1.60593e-91	2	SHCBP1
1.3474e-94	0.684535	0.698	0.707	2.69479e-91	2	HP
1.75717e-94	0.394232	0.63	0.534	3.51434e-91	2	SEL1L3
4.46994e-94	0.849944	0.894	0.812	8.93988e-91	2	YWHAH
3.56387e-91	2.16043	0.619	0.586	7.12773e-88	2	RSAD2
3.737e-91	2.11149	0.708	0.718	7.47401e-88	2	CXCL11
1.4073e-90	1.19658	0.67	0.623	2.8146e-87	2	IQCG
3.27734e-89	1.61383	0.67	0.627	6.55468e-86	2	KIAA1551
8.15244e-85	1.01726	0.628	0.518	1.63049e-81	2	HSPA2
2.13563e-81	0.945531	0.683	0.616	4.27126e-78	2	TBC1D4
1.99844e-80	1.15257	0.732	0.715	3.99688e-77	2	CLEC2B
6.46023e-80	0.52899	0.725	0.593	1.29205e-76	2	CTHRC1
9.50329e-80	0.709984	0.874	0.86	1.90066e-76	2	CAV1
1.91661e-78	0.776497	0.652	0.552	3.83323e-75	2	PRR7
1.43913e-77	0.826547	0.852	0.766	2.87826e-74	2	IFI6
1.67316e-76	1.62047	0.63	0.541	3.34632e-73	2	DGKH
2.30371e-76	0.5511	0.723	0.569	4.60743e-73	2	UBE2T
1.16588e-75	0.771467	0.691	0.638	2.33176e-72	2	LEPR
9.08953e-75	0.921445	0.862	0.885	1.81791e-71	2	PIM3
1.27182e-74	1.61584	0.637	0.581	2.54364e-71	2	ARHGAP18
1.91698e-74	1.27011	0.56	0.454	3.83397e-71	2	PHACTR1
2.39794e-74	1.21956	0.592	0.509	4.79589e-71	2	KRT7
6.49445e-74	0.382559	0.722	0.561	1.29889e-70	2	LAG3
6.92758e-74	0.914728	0.662	0.549	1.38552e-70	2	IFIT2
8.04381e-73	0.539967	0.706	0.611	1.60876e-69	2	DNAJC18
5.38115e-72	1.0521	0.712	0.61	1.07623e-68	2	IFITM1
8.57308e-72	0.465986	0.746	0.589	1.71462e-68	2	PYCARD
9.03778e-72	2.02972	0.621	0.61	1.80756e-68	2	CYP46A1
1.41042e-71	1.33186	0.642	0.632	2.82083e-68	2	VAMP8
4.73057e-71	0.507812	0.616	0.545	9.46114e-68	2	ORC6
4.96901e-71	1.22857	0.747	0.732	9.93802e-68	2	UPP1
1.0504e-70	1.53976	0.631	0.734	2.1008e-67	2	SLCO4A1
1.20221e-70	0.832283	0.641	0.53	2.40443e-67	2	NFATC2
2.45624e-69	2.029	0.596	0.592	4.91248e-66	2	APLNR
2.62602e-69	1.1958	0.734	0.772	5.25204e-66	2	LAP3
8.33047e-69	0.402418	0.71	0.703	1.66609e-65	2	SORBS2
1.34093e-68	0.832526	0.56	0.43	2.68185e-65	2	AC023157.3
1.93451e-67	0.725682	0.894	0.876	3.86902e-64	2	COL4A2
3.58642e-67	0.784981	0.645	0.532	7.17284e-64	2	TNFAIP8
6.73325e-67	1.46572	0.652	0.589	1.34665e-63	2	MX1
9.62546e-67	0.263632	0.781	0.639	1.92509e-63	2	CRELD2
4.49856e-66	0.700026	0.92	0.895	8.99713e-63	2	ID3
5.53166e-66	1.00897	0.635	0.535	1.10633e-62	2	CDK6
1.4601e-64	0.663253	0.374	0.592	2.9202e-61	2	CHST7
1.78271e-64	0.634097	0.827	0.777	3.56542e-61	2	SLC25A25
2.06681e-64	0.872067	0.674	0.649	4.13361e-61	2	HS3ST1
5.48631e-64	0.654416	0.931	0.857	1.09726e-60	2	SAT1
9.522e-64	0.657373	0.74	0.652	1.9044e-60	2	SMURF2
1.69496e-63	0.526922	0.712	0.629	3.38992e-60	2	SNCAIP
4.36142e-62	0.95369	0.665	0.594	8.72285e-59	2	KIF18A
4.67314e-61	1.48051	0.612	0.541	9.34629e-58	2	NSUN6
8.53812e-61	1.04648	0.65	0.577	1.70762e-57	2	SLC12A2
1.6664e-60	0.77857	0.572	0.489	3.3328e-57	2	KLRD1
5.99955e-59	0.678339	0.431	0.355	1.19991e-55	2	GJB2
2.79086e-58	2.41878	0.596	0.628	5.58172e-55	2	KIT
9.84232e-58	1.17085	0.677	0.657	1.96846e-54	2	ZNF267
1.58825e-57	0.493724	0.868	0.812	3.1765e-54	2	SH3BGRL3
2.91267e-56	1.32123	0.658	0.635	5.82534e-53	2	DDX58
3.23307e-55	1.70631	0.642	0.576	6.46613e-52	2	ADAM23
5.60105e-55	2.02425	0.597	0.568	1.12021e-51	2	DUSP23
6.10896e-55	0.294165	0.627	0.594	1.22179e-51	2	HMCN1
2.96643e-54	0.504246	0.498	0.396	5.93287e-51	2	PMEL
3.68189e-54	2.08229	0.569	0.546	7.36378e-51	2	LPAR6
2.0445e-53	0.649117	0.35	0.619	4.08901e-50	2	DSG2
3.48153e-53	0.62163	0.891	0.786	6.96306e-50	2	BHLHE40
4.13912e-53	0.466092	0.597	0.505	8.27823e-50	2	NR1D1
7.22897e-53	0.361383	0.729	0.622	1.44579e-49	2	MGAT4B
9.11191e-52	4.31816	0.521	0.54	1.82238e-48	2	CYTL1
4.81955e-51	2.75819	0.489	0.353	9.6391e-48	2	HLA-DRB5
5.78741e-50	0.956557	0.526	0.518	1.15748e-46	2	CDH3
2.27896e-48	0.678236	0.75	0.664	4.55792e-45	2	SPCS3
2.69911e-48	0.265885	0.742	0.598	5.39822e-45	2	TOR3A
6.09467e-48	1.71099	0.658	0.665	1.21893e-44	2	IVNS1ABP
6.41917e-48	3.26803	0.557	0.528	1.28383e-44	2	DNASE1L3
6.81682e-47	1.5224	0.554	0.505	1.36336e-43	2	ITGA2
1.58569e-46	1.1294	0.531	0.436	3.17137e-43	2	MEOX2
5.06012e-46	1.26234	0.561	0.426	1.01202e-42	2	TSPAN33
2.73461e-45	1.19248	0.673	0.634	5.46922e-42	2	IFIT3
8.58753e-45	0.339253	0.782	0.671	1.71751e-41	2	CRTAC1
1.96746e-44	6.59952	0.475	0.335	3.93491e-41	2	CADM3-AS1
3.95943e-44	1.10976	0.746	0.836	7.91887e-41	2	IL33
8.84991e-44	0.431259	0.575	0.545	1.76998e-40	2	TRABD2A
2.88336e-43	1.61843	0.526	0.416	5.76672e-40	2	NPR3
3.1051e-43	0.264957	0.581	0.594	6.2102e-40	2	CLSPN
1.32626e-42	0.331717	0.942	0.902	2.65252e-39	2	EMP1
3.59191e-42	0.37614	0.907	0.836	7.18383e-39	2	SERPINB1
4.053e-41	1.14229	0.536	0.485	8.10601e-38	2	PIEZO2
5.84309e-41	0.317664	0.605	0.547	1.16862e-37	2	TP53INP1
1.69498e-40	1.06159	0.729	0.735	3.38996e-37	2	YPEL2
3.77991e-38	1.02188	0.686	0.607	7.55982e-35	2	CYB5D2
5.60214e-38	1.92494	0.314	0.433	1.12043e-34	2	PCDH19
7.2034e-38	0.710657	0.862	0.818	1.44068e-34	2	IL32
2.34756e-37	0.347314	0.839	0.735	4.69512e-34	2	DNAJC1
1.96192e-36	2.37124	0.533	0.596	3.92385e-33	2	DACH1
2.78061e-35	0.379245	0.529	0.387	5.56122e-32	2	SYTL3
3.21233e-35	0.780241	0.643	0.583	6.42466e-32	2	SEC11C
8.0748e-35	0.471424	0.4	0.601	1.61496e-31	2	GALE
1.1993e-34	0.76121	0.686	0.626	2.39861e-31	2	UBALD2
1.23479e-34	0.627162	0.495	0.705	2.46958e-31	2	VPS37B
1.51216e-33	0.298804	0.373	0.522	3.02433e-30	2	COL21A1
5.17758e-33	1.17899	0.716	0.743	1.03552e-29	2	FAM213A
2.44323e-31	3.05083	0.486	0.46	4.88647e-28	2	MEOX1
6.37091e-31	0.600132	0.582	0.444	1.27418e-27	2	C1orf162
7.53142e-31	0.63568	0.603	0.563	1.50628e-27	2	ANKRD28
1.03908e-30	0.633964	0.766	0.722	2.07816e-27	2	KLF3
1.06024e-30	1.36565	0.543	0.513	2.12047e-27	2	KIF3C
1.30058e-30	1.28621	0.597	0.577	2.60116e-27	2	TMEM150C
1.54896e-30	1.08155	0.734	0.807	3.09792e-27	2	FABP5
1.63034e-30	0.89294	0.659	0.617	3.26067e-27	2	AC016831.5
2.50963e-30	0.711443	0.632	0.631	5.01926e-27	2	EGLN3
5.49061e-30	0.368274	0.478	0.391	1.09812e-26	2	AL645568.1
1.17902e-28	0.936453	0.475	0.415	2.35804e-25	2	OASL
1.21568e-28	0.298618	0.689	0.584	2.43136e-25	2	HMGCS1
2.22738e-28	0.778484	0.679	0.631	4.45477e-25	2	STK17A
3.01433e-27	0.929084	0.507	0.435	6.02865e-24	2	KCNK6
2.0955e-26	0.920849	0.679	0.766	4.191e-23	2	ABLIM1
3.42275e-26	0.902664	0.604	0.711	6.84549e-23	2	AC108134.2
2.2382e-25	0.366606	0.895	0.93	4.4764e-22	2	IGFBP4
2.26428e-25	0.387187	0.772	0.737	4.52857e-22	2	STAT1
4.26308e-25	0.577885	0.593	0.566	8.52615e-22	2	SCUBE2
1.25133e-24	0.547678	0.808	0.889	2.50266e-21	2	SH3BP5
2.26874e-24	0.568056	0.891	0.809	4.53747e-21	2	HES1
4.33754e-24	3.90476	0.483	0.516	8.67508e-21	2	CYSLTR1
9.79747e-24	0.630657	0.711	0.693	1.95949e-20	2	LRRC32
1.16984e-23	0.305953	0.846	0.732	2.33968e-20	2	KCNQ1OT1
5.70103e-23	0.279217	0.556	0.514	1.14021e-19	2	SPAG4
7.57089e-23	1.0169	0.562	0.51	1.51418e-19	2	CLEC2D
1.44983e-22	0.618637	0.299	0.374	2.89967e-19	2	AC005614.1
2.21873e-22	0.508539	0.629	0.599	4.43747e-19	2	DDX10
3.06571e-22	0.346321	0.792	0.687	6.13142e-19	2	SEPHS2
3.43165e-22	0.815927	0.843	0.875	6.8633e-19	2	NPC2
3.43212e-22	0.740978	0.411	0.606	6.86425e-19	2	TCEAL2
4.23094e-22	0.288719	0.664	0.614	8.46188e-19	2	GJC2
4.27878e-22	0.592804	0.579	0.521	8.55756e-19	2	OAS1
3.11349e-21	0.607499	0.634	0.536	6.22699e-18	2	AC008074.3
5.12227e-21	1.78926	0.587	0.665	1.02445e-17	2	AIF1L
6.624e-21	1.58646	0.53	0.531	1.3248e-17	2	LSR
1.42386e-20	1.34508	0.764	0.813	2.84772e-17	2	RGCC
5.49837e-20	0.794499	0.765	0.7	1.09967e-16	2	MLEC
7.28203e-20	1.22055	0.529	0.461	1.45641e-16	2	APOA1
4.43992e-19	0.433491	0.663	0.605	8.87984e-16	2	HMGB2
5.6935e-19	3.5936	0.501	0.596	1.1387e-15	2	TLL1
1.07084e-18	0.593113	0.642	0.578	2.14168e-15	2	ARRDC3
1.55927e-18	0.375578	0.589	0.5	3.11855e-15	2	NMB
2.23909e-18	0.490719	0.919	0.856	4.47818e-15	2	CD9
3.82772e-18	0.419922	0.809	0.785	7.65544e-15	2	TSC22D1
2.30699e-17	0.939638	0.497	0.574	4.61397e-14	2	CDK1
3.12499e-17	0.490971	0.583	0.557	6.24998e-14	2	TCHH
3.27067e-17	1.45848	0.647	0.768	6.54133e-14	2	SPHK1
1.42835e-16	0.408702	0.591	0.564	2.8567e-13	2	CPEB4
1.90327e-16	0.635765	0.669	0.657	3.80654e-13	2	FOXC1
3.33153e-16	0.465382	0.56	0.525	6.66306e-13	2	AC040169.1
3.66301e-16	0.351168	0.715	0.669	7.32603e-13	2	AL121603.2
1.05427e-15	0.619217	0.661	0.629	2.10854e-12	2	LINC00324
1.39422e-15	0.322787	0.662	0.584	2.78844e-12	2	PLPP5
4.11242e-15	0.315741	0.93	0.879	8.22484e-12	2	KDM6B
1.69473e-13	0.743296	0.636	0.607	3.38947e-10	2	CFAP20
1.83203e-13	0.400342	0.787	0.751	3.66405e-10	2	SLC20A1
2.06741e-13	0.708992	0.721	0.703	4.13483e-10	2	CD83
2.21207e-12	1.24963	0.594	0.646	4.42415e-09	2	EPOP
2.82378e-12	0.737741	0.547	0.521	5.64755e-09	2	TBCEL
3.85243e-12	0.487845	0.775	0.758	7.70486e-09	2	SVIL
1.0789e-11	1.67953	0.478	0.545	2.15781e-08	2	AC005253.1
1.14493e-10	0.355525	0.575	0.691	2.28986e-07	2	TIFA
3.53988e-10	0.317735	0.648	0.588	7.07976e-07	2	DNAJB4
5.66695e-10	1.5291	0.49	0.658	1.13339e-06	2	MMP28
6.39063e-10	0.503427	0.496	0.569	1.27813e-06	2	AL024507.2
9.09461e-10	1.89177	0.521	0.535	1.81892e-06	2	IQCA1
1.17274e-09	0.527341	0.508	0.577	2.34548e-06	2	AP000692.2
1.36754e-09	1.19632	0.605	0.7	2.73507e-06	2	FOXF1
1.3698e-09	0.300714	0.652	0.671	2.73959e-06	2	ITGB2
1.52895e-09	0.609746	0.68	0.707	3.05789e-06	2	CD40
2.16003e-09	0.314074	0.71	0.668	4.32005e-06	2	NUB1
4.3283e-09	1.54051	0.582	0.69	8.65659e-06	2	NUAK1
2.44323e-08	1.11067	0.585	0.662	4.88646e-05	2	FAM13C
2.7245e-08	0.891462	0.45	0.544	5.449e-05	2	IFIT1
2.8921e-08	0.920584	0.37	0.481	5.7842e-05	2	LY75
4.70494e-08	0.820843	0.377	0.447	9.40987e-05	2	CLIC3
6.32471e-08	0.456739	0.958	0.937	0.000126494	2	MIDN
1.16645e-07	0.649183	0.462	0.426	0.000233291	2	ABCB9
2.13005e-07	0.364478	0.762	0.71	0.000426011	2	ARL6IP1
2.66056e-07	1.30242	0.614	0.519	0.000532111	2	CXCL9
5.27247e-07	0.272536	0.723	0.673	0.00105449	2	RNF19B
7.56281e-07	0.536011	0.437	0.517	0.00151256	2	KDM2B
9.23627e-07	0.512376	0.541	0.606	0.00184725	2	SLC30A1
1.79761e-06	0.267661	0.717	0.724	0.00359522	2	SOX4
2.49919e-06	2.26133	0.497	0.58	0.00499838	2	TSPAN18
3.50918e-06	3.89352	0.454	0.522	0.00701836	2	HLA-DMB
4.01814e-06	0.578578	0.43	0.399	0.00803628	2	HSPA1L
5.1891e-06	0.286708	0.844	0.801	0.0103782	2	SKIL
1.04804e-05	0.44133	0.53	0.531	0.0209609	2	STK4
1.98078e-05	0.297719	0.607	0.642	0.0396156	2	AC016831.1
1.99016e-05	0.70779	0.666	0.74	0.0398033	2	AC005224.3
4.28121e-05	0.292927	0.652	0.62	0.0856242	2	CCDC168
5.59096e-05	0.359177	0.589	0.571	0.111819	2	RRP12
7.82341e-05	0.649356	0.566	0.576	0.156468	2	MED24
0.000196617	0.845153	0.654	0.659	0.393233	2	HRCT1
0.00036263	1.78749	0.437	0.405	0.725259	2	EGOT
0.000525377	0.700751	0.624	0.693	1	2	PLK2
0.000567014	0.410237	0.578	0.606	1	2	PPARG
0.000653112	0.717236	0.533	0.565	1	2	DUSP4
0.000681125	1.33263	0.317	0.44	1	2	AC010491.1
0.00114157	2.95975	0.415	0.433	1	2	CHRM3
0.00169037	1.75313	0.398	0.414	1	2	TMEM178A
0.00305115	0.568483	0.37	0.504	1	2	TENM2
0.00326601	0.864733	0.42	0.537	1	2	LAMA3
0.00345317	2.44864	0.467	0.537	1	2	PASK
0.00423647	0.610102	0.645	0.682	1	2	TUBA4A
0.00789878	0.995372	0.462	0.525	1	2	PRDM1
0.0084552	0.255293	0.897	0.856	1	2	SLC2A3
0	2.42543	0.788	0.335	0	3	AARD
0	1.64335	0.76	0.388	0	3	AC069185.1
0	2.18914	0.793	0.422	0	3	SYTL2
0	0.842108	0.84	0.484	0	3	CLEC2D
0	1.66262	0.883	0.545	0	3	AGT
0	3.02846	0.735	0.398	0	3	HOPX
0	3.64577	0.883	0.55	0	3	RGS5
0	0.510466	0.822	0.49	0	3	NRIP2
0	0.254915	0.896	0.568	0	3	RBP4
0	1.01121	0.889	0.561	0	3	RASL11B
0	0.270887	0.886	0.565	0	3	CLSPN
0	2.41335	0.856	0.54	0	3	COX4I2
0	3.5062	0.797	0.483	0	3	GUCY1A2
0	2.62491	0.831	0.523	0	3	TNFSF15
0	2.85959	0.828	0.526	0	3	GJC1
0	1.54858	0.786	0.488	0	3	CNIH2
0	2.56528	0.886	0.595	0	3	NDUFA4L2
0	0.589203	0.837	0.551	0	3	TMEM35A
0	0.802881	0.76	0.478	0	3	TPX2
0	1.82731	0.877	0.596	0	3	NOTCH3
0	1.45842	0.736	0.467	0	3	PIEZO2
0	0.784459	0.832	0.564	0	3	RCAN2
0	0.711132	0.901	0.635	0	3	APOE
0	1.65672	0.84	0.574	0	3	ID4
0	3.43965	0.712	0.46	0	3	CCL19
0	2.91416	0.751	0.503	0	3	FRMD3
0	1.48614	0.853	0.608	0	3	CSPG4
0	1.09346	0.901	0.667	0	3	MYLK
0	0.568813	0.863	0.63	0	3	SERPINI1
0	2.9492	0.84	0.613	0	3	C2orf40
0	1.34482	0.801	0.576	0	3	CD14
0	1.08715	0.855	0.63	0	3	CYSLTR2
0	2.57727	0.767	0.544	0	3	INPP4B
0	0.517122	0.969	0.748	0	3	ACTA2
0	0.780816	0.876	0.656	0	3	TNMD
0	1.01564	0.812	0.6	0	3	FBXO32
0	2.15357	0.752	0.545	0	3	SGIP1
0	0.276987	0.901	0.696	0	3	PPP1R14A
0	1.05616	0.963	0.759	0	3	A2M
0	1.29709	0.881	0.677	0	3	LRRC32
0	1.53109	0.911	0.708	0	3	ALKAL2
0	1.24982	0.909	0.706	0	3	TINAGL1
0	1.9789	0.828	0.625	0	3	LPL
0	1.11126	0.885	0.682	0	3	IGFBP2
0	1.37706	0.833	0.632	0	3	S1PR3
0	0.791833	0.981	0.783	0	3	MYL9
0	1.94237	0.874	0.678	0	3	GPAT2
0	1.71756	0.818	0.626	0	3	FJX1
0	2.17668	0.89	0.699	0	3	SEPT4
0	1.37813	0.87	0.68	0	3	PDGFA
0	1.57718	0.832	0.643	0	3	PGF
0	1.18302	0.905	0.717	0	3	AC005224.3
0	1.58236	0.789	0.604	0	3	TMEM158
0	1.56203	0.831	0.647	0	3	NGF
0	0.916731	0.917	0.734	0	3	MCAM
0	2.18819	0.894	0.713	0	3	PMEPA1
0	1.05802	0.789	0.612	0	3	MYO10
0	1.48714	0.936	0.764	0	3	GJA4
0	1.70768	0.793	0.622	0	3	FOXS1
0	2.1963	0.791	0.624	0	3	ARHGDIB
0	0.52862	0.963	0.798	0	3	HES4
0	0.513531	0.991	0.838	0	3	TPM2
0	2.04464	0.836	0.685	0	3	FBLIM1
0	2.56759	0.876	0.729	0	3	STEAP4
0	1.21672	0.911	0.764	0	3	BGN
0	1.25641	0.874	0.727	0	3	EGFLAM
0	1.2119	0.903	0.758	0	3	PHLDA1
0	1.44387	0.846	0.702	0	3	ITGA1
0	0.980839	0.911	0.77	0	3	APOLD1
0	2.15969	0.846	0.708	0	3	BATF3
0	1.26981	0.956	0.818	0	3	NR2F2
0	1.98592	0.793	0.656	0	3	ADGRF5
0	1.21973	0.933	0.796	0	3	MFGE8
0	0.673119	0.967	0.839	0	3	TPM1
0	1.7698	0.967	0.854	0	3	FABP4
0	1.48321	0.903	0.79	0	3	FABP5
0	1.42576	0.953	0.848	0	3	RGS16
0	0.384745	0.937	0.842	0	3	ADAMTS9
0	1.31551	0.786	0.699	0	3	ANGPT2
0	1.12125	0.876	0.789	0	3	COLEC11
0	0.936687	0.984	0.903	0	3	LHFPL6
0	1.77045	0.985	0.906	0	3	ADAMTS4
0	0.760647	0.989	0.918	0	3	TAGLN
0	1.03814	0.985	0.918	0	3	CPE
0	1.09973	0.999	0.973	0	3	CALD1
0	1.70602	0.989	0.968	0	3	CCL2
1.33119e-307	0.547102	0.802	0.623	2.66238e-304	3	NDC80
1.55966e-305	0.739789	0.998	0.959	3.11933e-302	3	LGALS1
1.03896e-301	1.69085	0.74	0.516	2.07793e-298	3	ITGA7
8.91318e-301	1.58232	0.767	0.653	1.78264e-297	3	ISYNA1
2.84245e-299	1.22254	0.678	0.377	5.68491e-296	3	BRSK1
1.70667e-298	1.2034	0.857	0.722	3.41334e-295	3	ZEB2
2.64492e-298	1.87131	0.709	0.544	5.28984e-295	3	TMSB15A
7.89509e-298	1.75978	0.732	0.554	1.57902e-294	3	ITGA4
1.70613e-296	1.9832	0.734	0.485	3.41226e-293	3	ADGRL3
8.89263e-290	0.90904	0.796	0.529	1.77853e-286	3	OLFML2B
1.41322e-285	1.12493	0.814	0.612	2.82643e-282	3	EZR
1.55818e-284	0.533217	0.671	0.375	3.11635e-281	3	AL627171.1
1.25491e-282	3.92128	0.647	0.533	2.50982e-279	3	SSTR2
1.10176e-278	1.51111	0.781	0.655	2.20352e-275	3	SYNPO2
1.38775e-276	3.87299	0.623	0.451	2.7755e-273	3	WNT6
1.38981e-275	2.87168	0.703	0.693	2.77963e-272	3	CD36
2.53731e-272	1.39258	0.809	0.621	5.07462e-269	3	FRZB
5.21819e-271	1.21314	0.859	0.785	1.04364e-267	3	PDGFRB
2.28974e-268	1.17468	0.712	0.466	4.57947e-265	3	RETREG1
2.32462e-263	1.54076	0.763	0.617	4.64924e-260	3	TGFBI
5.24279e-263	1.70419	0.671	0.445	1.04856e-259	3	HLA-DOB
5.83623e-257	1.33966	0.8	0.66	1.16725e-253	3	SPECC1
4.16395e-255	1.31554	0.887	0.766	8.3279e-252	3	RBP1
6.00563e-253	0.622149	0.863	0.72	1.20113e-249	3	LMOD1
1.62636e-252	1.34787	0.949	0.902	3.25272e-249	3	SPARC
1.07165e-248	1.30273	0.776	0.632	2.1433e-245	3	KLHL23
5.64248e-245	1.94743	0.708	0.604	1.1285e-241	3	LGI4
1.79457e-244	1.1001	0.886	0.81	3.58914e-241	3	EDNRB
4.28396e-242	0.912285	0.782	0.529	8.56791e-239	3	CYP7B1
6.67838e-242	0.735612	0.689	0.479	1.33568e-238	3	AL031316.1
5.97663e-239	1.20542	0.82	0.748	1.19533e-235	3	BMP2
9.51154e-239	0.409572	0.929	0.754	1.90231e-235	3	CCND1
1.44847e-238	1.10446	0.686	0.47	2.89695e-235	3	CXCR5
2.40346e-235	1.26889	0.717	0.581	4.80691e-232	3	CARMN
4.04355e-229	0.986659	0.806	0.593	8.08711e-226	3	ZMAT3
1.48597e-226	0.464012	0.665	0.426	2.97195e-223	3	AXIN2
1.38949e-225	2.17099	0.593	0.292	2.77897e-222	3	L1TD1
1.47872e-225	0.633566	0.692	0.52	2.95744e-222	3	FBXL13
1.46002e-223	0.681574	0.968	0.877	2.92004e-220	3	HSPA1A
4.07163e-222	1.01268	0.809	0.683	8.14326e-219	3	DKK3
3.44861e-213	0.973233	0.919	0.821	6.89722e-210	3	ARHGAP10
1.34185e-207	1.55465	0.723	0.604	2.68371e-204	3	TBX2
3.4606e-205	0.897614	0.837	0.732	6.92121e-202	3	FAM213A
1.08532e-204	0.920698	0.999	0.963	2.17063e-201	3	C11orf96
6.1224e-204	0.901937	0.906	0.759	1.22448e-200	3	ISG15
3.78142e-203	0.441198	0.958	0.852	7.56284e-200	3	CAV1
5.54963e-200	1.77976	0.709	0.65	1.10993e-196	3	FAM13C
4.6622e-199	3.12448	0.594	0.476	9.32441e-196	3	CFHR1
9.24943e-197	3.44582	0.58	0.436	1.84989e-193	3	TDO2
2.23691e-196	0.556221	0.589	0.444	4.47382e-193	3	STRA6
7.35775e-196	0.953274	0.802	0.707	1.47155e-192	3	MTHFD2
6.3361e-193	1.17897	0.859	0.823	1.26722e-189	3	ENPEP
4.34673e-191	1.08934	0.839	0.675	8.69346e-188	3	PLXDC1
5.02351e-191	0.456691	0.773	0.683	1.0047e-187	3	FAM84A
1.38596e-190	0.865713	0.927	0.833	2.77193e-187	3	IER5
6.13444e-189	1.31164	0.722	0.571	1.22689e-185	3	SLC12A2
1.28388e-188	2.74996	0.644	0.525	2.56776e-185	3	CCL13
7.34709e-187	0.727121	0.969	0.874	1.46942e-183	3	FILIP1L
4.05474e-186	0.993342	0.751	0.467	8.10949e-183	3	TENM2
6.1312e-185	0.677887	0.991	0.921	1.22624e-181	3	IGFBP4
2.76909e-184	0.890219	0.709	0.654	5.53817e-181	3	CCL21
1.84047e-183	2.22341	0.666	0.561	3.68094e-180	3	ARHGAP15
5.73037e-183	0.743064	0.76	0.614	1.14607e-179	3	CCL4L2
7.61026e-183	2.22113	0.667	0.54	1.52205e-179	3	ABCC9
8.87111e-181	0.704781	0.963	0.903	1.77422e-177	3	COL4A1
2.31992e-179	1.62623	0.684	0.548	4.63983e-176	3	IFIT2
2.85241e-177	1.47743	0.677	0.513	5.70482e-174	3	MT1F
4.70177e-177	0.970266	0.79	0.629	9.40354e-174	3	TPPP3
7.10628e-177	0.535056	0.869	0.697	1.42126e-173	3	CRIP1
8.99307e-176	2.69768	0.619	0.468	1.79861e-172	3	CLSTN2
1.44283e-175	0.564185	0.785	0.599	2.88566e-172	3	TRIM16
1.35786e-173	0.434578	0.865	0.771	2.71571e-170	3	HAPLN3
4.31822e-172	1.62747	0.622	0.404	8.63644e-169	3	CDH6
2.63405e-170	1.35974	0.731	0.614	5.2681e-167	3	UBD
3.30952e-170	1.01738	0.64	0.484	6.61905e-167	3	CPM
4.15758e-170	0.90812	0.907	0.755	8.31516e-167	3	CH25H
4.49673e-170	0.858585	0.743	0.685	8.99346e-167	3	FOXC2
7.40159e-170	1.15106	0.817	0.698	1.48032e-166	3	SOCS1
1.25812e-169	0.466196	0.608	0.487	2.51623e-166	3	CDH2
2.21194e-168	0.687786	0.779	0.601	4.42388e-165	3	BHLHE22
4.63488e-168	0.97682	0.752	0.666	9.26976e-165	3	PTP4A3
5.05469e-168	1.15735	0.668	0.552	1.01094e-164	3	AL024507.2
1.40982e-167	1.24676	0.739	0.595	2.81964e-164	3	PDE5A
1.99545e-167	0.552353	0.84	0.689	3.9909e-164	3	CSRP2
8.14924e-167	2.28204	0.653	0.606	1.62985e-163	3	CCL8
4.14776e-166	1.74745	0.578	0.373	8.29551e-163	3	TNFRSF11B
2.13897e-164	0.575437	0.934	0.793	4.27794e-161	3	RAB13
2.32908e-163	0.527702	0.728	0.54	4.65816e-160	3	RTKN2
2.3505e-161	0.28704	0.761	0.608	4.70101e-158	3	VCPKMT
5.55043e-161	0.610349	0.842	0.744	1.11009e-157	3	EPAS1
7.0366e-160	1.3753	0.762	0.734	1.40732e-156	3	GGT5
3.32341e-157	2.36544	0.616	0.483	6.64683e-154	3	LURAP1L
4.96497e-155	1.58217	0.728	0.593	9.92994e-152	3	CCR10
2.04082e-154	0.813912	0.898	0.815	4.08163e-151	3	IL32
6.96158e-154	1.26405	0.73	0.636	1.39232e-150	3	EFHD1
8.63855e-152	0.500649	0.724	0.573	1.72771e-148	3	TBX2-AS1
1.10351e-150	0.537014	0.785	0.622	2.20701e-147	3	STK17A
1.52315e-150	0.598704	0.97	0.918	3.04629e-147	3	ATF3
3.92334e-150	0.526749	0.774	0.646	7.84669e-147	3	CHRDL2
7.18999e-150	0.652478	0.749	0.653	1.438e-146	3	CXCR4
1.15353e-148	2.1849	0.625	0.506	2.30706e-145	3	PAG1
1.42826e-148	0.297128	0.837	0.685	2.85651e-145	3	BIRC3
2.15918e-147	0.386797	0.792	0.713	4.31837e-144	3	HEYL
4.99564e-147	0.714193	0.692	0.532	9.99128e-144	3	AC008074.3
8.27145e-147	0.558072	0.972	0.896	1.65429e-143	3	MT1M
5.5305e-146	1.23772	0.672	0.56	1.1061e-142	3	MMP11
5.67305e-142	0.62809	0.774	0.594	1.13461e-138	3	CFAP20
7.94414e-142	0.315646	0.821	0.686	1.58883e-138	3	TIMP4
2.04657e-141	0.690452	0.71	0.58	4.09314e-138	3	LIMD2
3.58779e-140	0.316033	0.769	0.635	7.17557e-137	3	DHFR
9.56027e-140	0.606147	0.968	0.906	1.91205e-136	3	CRISPLD2
2.48116e-139	0.460844	0.777	0.607	4.96232e-136	3	NES
2.68201e-139	2.76952	0.606	0.483	5.36402e-136	3	KCNJ8
4.6063e-139	0.638335	0.849	0.731	9.2126e-136	3	MAP3K20
1.44159e-137	0.80123	0.82	0.726	2.88319e-134	3	MDK
4.81761e-136	2.94622	0.598	0.518	9.63522e-133	3	PTGER3
1.41264e-135	1.71149	0.517	0.373	2.82529e-132	3	ATP1A4
9.2583e-134	0.678022	0.671	0.511	1.85166e-130	3	HEY2
2.93222e-133	0.653666	0.944	0.866	5.86444e-130	3	TUBA1A
2.34554e-132	1.05743	0.838	0.736	4.69108e-129	3	ITM2C
2.6334e-132	0.589563	0.943	0.906	5.2668e-129	3	MT1A
4.48729e-131	0.376429	0.728	0.599	8.97457e-128	3	SLC7A5
1.36935e-130	1.12701	0.536	0.359	2.73871e-127	3	AL024508.2
4.07034e-130	0.346614	0.919	0.76	8.14068e-127	3	IFI6
1.12955e-129	0.855337	0.92	0.874	2.25909e-126	3	COL4A2
7.7516e-125	1.16352	0.645	0.58	1.55032e-121	3	MRVI1
2.08211e-124	0.808312	0.596	0.455	4.16422e-121	3	APOA1
2.33099e-124	0.549612	0.914	0.82	4.66197e-121	3	H2AFZ
2.36156e-124	0.904872	0.619	0.447	4.72312e-121	3	FRMD6-AS1
7.96179e-123	0.600114	0.825	0.686	1.59236e-119	3	HSPA1B
1.39942e-121	0.409305	0.918	0.835	2.79884e-118	3	CSRP1
3.38201e-121	0.568401	0.951	0.918	6.76401e-118	3	IGFBP5
6.27994e-120	0.704107	0.816	0.735	1.25599e-116	3	ANGPTL4
2.54013e-119	0.821371	0.802	0.725	5.08026e-116	3	SLC7A2
2.00472e-117	1.55229	0.695	0.704	4.00943e-114	3	PDE1A
1.011e-115	1.44	0.634	0.58	2.02199e-112	3	EDNRA
1.95712e-115	0.620109	0.696	0.559	3.91424e-112	3	AP000692.2
7.37827e-115	1.31669	0.646	0.53	1.47565e-111	3	PI15
9.2658e-115	0.280952	0.859	0.747	1.85316e-111	3	LIF
1.18539e-114	0.62603	0.684	0.609	2.37077e-111	3	HAP1
2.26401e-114	0.266016	0.827	0.612	4.52802e-111	3	CKAP4
2.48244e-114	1.2049	0.766	0.716	4.96487e-111	3	COL5A3
9.96995e-113	2.65875	0.588	0.56	1.99399e-109	3	CHN1
6.56354e-112	0.453906	0.728	0.608	1.31271e-108	3	GJC2
1.3753e-110	1.067	0.653	0.514	2.7506e-107	3	HSPB7
4.45474e-109	0.569908	0.998	0.983	8.90948e-106	3	MT2A
8.98417e-109	0.534918	0.714	0.599	1.79683e-105	3	SEZ6L2
1.26329e-108	0.800116	0.819	0.769	2.52658e-105	3	VASN
5.65749e-108	0.585148	0.942	0.893	1.1315e-104	3	ID3
1.4835e-107	1.34708	0.727	0.728	2.967e-104	3	TNC
1.73917e-107	1.08005	0.687	0.626	3.47835e-104	3	KCNE4
2.22872e-106	0.685567	0.85	0.754	4.45745e-103	3	CYGB
2.28009e-106	0.662458	0.791	0.761	4.56018e-103	3	CCDC102B
1.17383e-104	1.76107	0.643	0.608	2.34767e-101	3	ACHE
1.90756e-104	1.69826	0.635	0.594	3.81513e-101	3	CD4
3.33161e-104	1.96098	0.613	0.585	6.66323e-101	3	FAM162B
6.32843e-104	1.7086	0.611	0.523	1.26569e-100	3	SPNS2
1.09336e-103	0.555498	0.864	0.813	2.18671e-100	3	HES1
2.11385e-103	1.54624	0.647	0.587	4.22769e-100	3	APLNR
3.84663e-103	0.515466	0.978	0.928	7.69327e-100	3	ADAMTS1
5.73074e-102	0.267469	0.641	0.519	1.14615e-98	3	TNNC1
8.68953e-101	0.610023	0.855	0.81	1.73791e-97	3	IER5L
8.77626e-101	0.574595	0.91	0.851	1.75525e-97	3	MAP1B
8.99683e-101	0.580123	0.815	0.734	1.79937e-97	3	PPIF
2.30054e-99	1.33095	0.587	0.575	4.60108e-96	3	PRSS35
7.36776e-98	1.10714	0.738	0.733	1.47355e-94	3	UPP1
1.68226e-97	1.62848	0.591	0.474	3.36453e-94	3	RIPOR2
2.38274e-97	0.309425	0.79	0.588	4.76549e-94	3	TMEM141
5.51621e-97	0.267136	0.733	0.573	1.10324e-93	3	CDH11
6.08624e-97	0.465365	0.835	0.693	1.21725e-93	3	CD40
2.88846e-96	0.643433	0.859	0.785	5.77692e-93	3	FHL2
3.76499e-96	1.91968	0.499	0.354	7.52997e-93	3	CDCA7
4.62488e-96	0.617204	0.561	0.426	9.24976e-93	3	TSLP
5.87112e-95	0.40402	0.672	0.585	1.17422e-91	3	NANOS1
3.44505e-94	0.583784	0.839	0.729	6.8901e-91	3	PDLIM3
2.46016e-93	0.313876	0.809	0.685	4.92033e-90	3	TMEM56
3.05346e-93	2.17528	0.556	0.445	6.10692e-90	3	CCL26
5.75969e-92	1.29686	0.634	0.484	1.15194e-88	3	TBX3
5.63123e-91	0.357116	0.709	0.571	1.12625e-87	3	STX11
1.93114e-88	0.46186	0.929	0.869	3.86227e-85	3	ZFAS1
1.1985e-87	0.93817	0.666	0.555	2.39701e-84	3	ZNF703
4.78866e-87	0.893622	0.647	0.528	9.57731e-84	3	SYP
6.49589e-85	0.407241	0.904	0.801	1.29918e-81	3	GAS6
1.00269e-83	1.5331	0.588	0.573	2.00539e-80	3	ANK3
1.38932e-83	1.58797	0.626	0.631	2.77864e-80	3	RBP5
6.05674e-83	0.370225	0.969	0.902	1.21135e-79	3	CYCS
2.5439e-82	0.460665	0.746	0.7	5.0878e-79	3	CD83
1.47657e-80	0.867023	0.646	0.574	2.95315e-77	3	ANKRD29
3.33368e-80	0.341507	0.737	0.627	6.66736e-77	3	DNAJC27
8.77333e-80	0.458397	0.587	0.328	1.75467e-76	3	LINC00243
3.41798e-78	0.4093	0.834	0.711	6.83595e-75	3	PRRX1
1.70595e-77	0.563498	0.699	0.614	3.41191e-74	3	TGFB1
6.66395e-77	0.66674	0.718	0.618	1.33279e-73	3	IQCG
1.01649e-76	0.507066	0.665	0.526	2.03298e-73	3	RUNX1
1.76708e-75	0.612681	0.694	0.607	3.53416e-72	3	POU3F1
2.3026e-75	0.483936	0.575	0.462	4.60521e-72	3	ZNF165
2.80799e-75	0.396847	0.853	0.781	5.61598e-72	3	TSC22D1
5.94859e-75	2.902	0.54	0.455	1.18972e-71	3	DDIT4L
1.06478e-74	1.70547	0.532	0.411	2.12957e-71	3	OASL
1.76343e-73	0.743294	0.802	0.78	3.52685e-70	3	SLC25A25
1.84677e-73	0.826124	0.678	0.678	3.69353e-70	3	TM4SF1
1.34653e-71	0.39408	0.946	0.882	2.69306e-68	3	MIR22HG
2.63008e-71	0.295378	0.78	0.675	5.26016e-68	3	ODC1
7.32684e-71	0.464871	0.713	0.584	1.46537e-67	3	ZFAND2A
1.49931e-70	0.471986	0.932	0.858	2.99862e-67	3	THY1
1.01786e-68	0.894159	0.677	0.632	2.03573e-65	3	VCAM1
1.40587e-68	0.368486	0.953	0.902	2.81174e-65	3	CYR61
2.63269e-68	0.390366	0.679	0.551	5.26538e-65	3	ENC1
1.05875e-66	3.49026	0.399	0.308	2.11751e-63	3	LYPD1
2.77697e-64	0.648	0.739	0.661	5.55393e-61	3	DDIT4
1.64263e-63	0.735846	0.648	0.563	3.28526e-60	3	FAT1
6.81648e-63	0.472682	0.82	0.763	1.3633e-59	3	NUDT4
7.09435e-63	0.393931	0.674	0.601	1.41887e-59	3	NEO1
1.04917e-62	0.552525	0.87	0.817	2.09833e-59	3	CAMK2N1
2.49816e-62	0.255009	0.668	0.612	4.99632e-59	3	GPRC5C
5.5967e-62	1.55976	0.563	0.541	1.11934e-58	3	AVPR1A
7.93711e-62	0.621757	0.656	0.622	1.58742e-58	3	KIT
2.23735e-61	0.441671	0.858	0.8	4.47469e-58	3	TYMP
2.94246e-61	0.367979	0.682	0.57	5.88491e-58	3	TCEAL7
2.97766e-61	0.393313	0.59	0.459	5.95531e-58	3	LINC02384
1.11698e-60	1.98425	0.549	0.503	2.23396e-57	3	COL21A1
1.08796e-59	0.652363	0.714	0.729	2.17591e-56	3	CD44
4.57086e-59	0.66029	0.74	0.678	9.14172e-56	3	GEM
5.44497e-59	1.02594	0.562	0.491	1.08899e-55	3	HRH2
1.31191e-58	1.04098	0.631	0.522	2.62383e-55	3	CYP4X1
8.68503e-58	3.36199	0.516	0.401	1.73701e-54	3	PTGER1
3.45761e-57	0.868724	0.705	0.686	6.91522e-54	3	CCND2
1.64602e-56	0.442155	0.646	0.606	3.29203e-53	3	NPB
6.87688e-56	0.526887	0.774	0.771	1.37538e-52	3	C1QTNF1
1.45516e-55	0.498757	0.853	0.84	2.91032e-52	3	UBE2S
1.84365e-55	0.328044	0.676	0.591	3.68731e-52	3	KIF20B
3.14292e-55	0.426794	0.927	0.825	6.28584e-52	3	IER3
4.02965e-55	0.330703	0.951	0.911	8.0593e-52	3	KLF9
3.54397e-54	1.23189	0.611	0.648	7.08794e-51	3	RERG
5.73518e-54	0.626285	0.726	0.723	1.14704e-50	3	SOX4
9.24665e-54	1.07473	0.626	0.602	1.84933e-50	3	DOCK10
3.08125e-53	0.3054	0.904	0.877	6.1625e-50	3	RARRES2
4.2835e-53	0.64106	0.71	0.67	8.567e-50	3	SMIM3
1.59541e-52	0.407245	0.959	0.922	3.19083e-49	3	LITAF
6.77528e-52	0.534045	0.887	0.853	1.35506e-48	3	MAT2A
1.43267e-51	0.435842	0.732	0.664	2.86533e-48	3	GPC1
1.368e-50	0.721246	0.67	0.615	2.73599e-47	3	IFITM1
1.78339e-50	0.809146	0.708	0.724	3.56678e-47	3	PARD6G
3.62197e-50	0.275902	0.666	0.489	7.24394e-47	3	LINC01554
4.55646e-50	0.531705	0.715	0.629	9.11292e-47	3	DDIT3
1.05263e-49	0.449475	0.98	0.956	2.10526e-46	3	CDKN1A
1.31807e-49	0.760898	0.703	0.72	2.63613e-46	3	CTSC
2.35719e-49	0.431639	0.979	0.963	4.71437e-46	3	AKAP12
6.16437e-49	0.542588	0.723	0.696	1.23287e-45	3	RALGPS2
1.2677e-48	0.455528	0.86	0.849	2.5354e-45	3	UGCG
1.60549e-48	0.569213	0.574	0.393	3.21098e-45	3	LGALS2
5.15768e-48	1.2897	0.586	0.532	1.03154e-44	3	RASL11A
1.17574e-47	0.366691	0.696	0.638	2.35149e-44	3	PPP1R12B
4.16541e-46	0.489277	0.661	0.562	8.33082e-43	3	IRS2
4.72679e-46	0.25925	0.31	0.474	9.45357e-43	3	LINC00632
7.02499e-46	1.0297	0.545	0.446	1.405e-42	3	ANKRD33B
2.90705e-45	0.399073	0.98	0.971	5.81409e-42	3	TIMP3
1.00534e-44	0.357998	0.975	0.93	2.01068e-41	3	MAFF
1.3158e-44	0.642448	0.711	0.655	2.63161e-41	3	AL118516.1
1.39749e-44	1.01596	0.603	0.607	2.79497e-41	3	CERS6
1.9797e-44	0.563801	0.618	0.48	3.9594e-41	3	AC007613.1
2.52448e-44	1.07884	0.619	0.634	5.04896e-41	3	PTGIR
1.98198e-42	1.54274	0.591	0.512	3.96396e-39	3	AL034417.2
7.6735e-42	0.250929	0.788	0.702	1.5347e-38	3	TAF9
3.05112e-41	1.41891	0.543	0.461	6.10224e-38	3	SEMA5A
4.82527e-41	2.34171	0.429	0.428	9.65054e-38	3	GPR65
1.60426e-40	1.21375	0.56	0.526	3.20851e-37	3	HSPA2
2.52985e-40	0.963766	0.597	0.607	5.0597e-37	3	HEY1
3.16651e-40	0.555472	0.79	0.783	6.33302e-37	3	MIR4435-2HG
[truncated: 4,675 more rows]
