# Supplementary material for: Identification and Mapping of Human Lymph Node Stromal Cell Subsets by Combining Single‐Cell RNA Sequencing with Spatial Transcriptomics
Source: Eur J Immunol. 2025 Jun 11;55(6):e51218. doi: 10.1002/eji.202451218 (PMC12154172; doi:10.1002/eji.202451218)
Supplement: Supplementary file 10 — Supporting File 10: Differential gene expression of the spatial dataset related to Figure 3b. This table displays differentially expressed genes between identified spatial areas. Columns include p‐value (p_val), average log fold change (avg_log2FC), and adjusted p‐value (p_val_adj) reflecting expression differences and statistical significance. pct.1 and pct.2 indicate the proportion of cells in each group expressing the gene. [file EJI-55-e51218-s003.xlsx]

## Sheet: Table 4 DEGs Spatial Data
Table 4 Results used in the heatmap of Figure 3b, illustrating differential gene expression across various clusters (one versus rest comparison). Below is a brief explanation of each column in the table: p_val: The p-value represents the statistical significance of the differential gene expression between the two compared groups, with lower values indicating higher significance. This metric is cr…
p_val	avg_log2FC	pct.1	pct.2	p_val_adj	cluster	gene
7.60729e-44	119.991	1	1	2.55133e-39	Blood vessels	CCL21
3.73045e-12	29.1049	1	1	1.25112e-07	Blood vessels	RPL19
2.71874e-11	20.2752	0.764	0.7	9.11811e-07	Blood vessels	ACKR1
1.64822e-09	17.4684	0.681	0.596	5.52779e-05	Blood vessels	AQP1
5.82406e-06	17.1835	0.999	0.997	0.195327	Blood vessels	HSP90B1
0.000808148	15.5431	0.999	0.999	1	Blood vessels	RPS17
7.75597e-10	13.2299	1	1	2.6012e-05	Blood vessels	RPS3
8.8538e-10	10.5478	1	1	2.96939e-05	Blood vessels	RPL22
2.15982e-13	9.36744	0.501	0.374	7.24359e-09	Blood vessels	GNLY
0.00137419	9.07778	0.979	0.985	1	Blood vessels	ARGLU1
0.000244061	8.44136	0.996	0.996	1	Blood vessels	NOP53
0.00516842	8.43596	1	1	1	Blood vessels	TMSB10
1.27513e-29	7.4863	0.795	0.668	4.27655e-25	Blood vessels	SPARCL1
7.00624e-17	6.08363	0.78	0.677	2.34975e-12	Blood vessels	VWF
1.86478e-11	6.0218	1	1	6.25408e-07	Blood vessels	RPL13
5.33794e-06	5.52351	0.832	0.818	0.179024	Blood vessels	ENG
4.9496e-10	4.90752	0.753	0.66	1.66e-05	Blood vessels	PLVAP
2.7331e-11	4.34116	0.686	0.588	9.16627e-07	Blood vessels	RAMP3
0.00169734	4.30086	0.401	0.353	1	Blood vessels	TM4SF1
1.17185e-05	4.0762	0.854	0.874	0.393014	Blood vessels	NCOA3
1.62887e-09	3.90184	0.896	0.907	5.4629e-05	Blood vessels	TNFAIP2
2.22403e-09	3.89148	0.535	0.449	7.45896e-05	Blood vessels	TSPAN7
0.000119632	3.51775	0.987	0.995	1	Blood vessels	GRK2
0.000106509	3.28139	0.469	0.405	1	Blood vessels	SLCO2A1
8.58683e-07	3.19527	0.475	0.388	0.0287985	Blood vessels	SPRY1
1.82644e-08	3.19079	0.998	0.989	0.000612551	Blood vessels	KLF2
4.71147e-20	3.12869	0.942	0.873	1.58013e-15	Blood vessels	THBS1
1.26825e-10	3.05083	0.767	0.688	4.25344e-06	Blood vessels	HSPG2
8.03481e-08	2.82836	0.901	0.919	0.00269471	Blood vessels	PPP1R18
0.00122568	2.64075	0.999	0.999	1	Blood vessels	EEF1D
0.000203915	2.36682	0.923	0.951	1	Blood vessels	PDIA6
0.00943741	2.33148	0.921	0.926	1	Blood vessels	DAZAP1
0.00110262	2.29449	0.969	0.97	1	Blood vessels	CLIC1
0.00795388	2.18454	0.963	0.972	1	Blood vessels	POLR2L
6.04904e-07	2.16947	0.989	0.986	0.0202873	Blood vessels	ATP5F1A
0.00010654	2.07266	0.817	0.841	1	Blood vessels	PSMB2
4.73114e-11	2.07017	0.943	0.958	1.58673e-06	Blood vessels	SOD1
0.00110708	1.80588	0.913	0.928	1	Blood vessels	NFKB2
2.26928e-05	1.70636	0.97	0.98	0.761072	Blood vessels	ELOB
7.97172e-12	1.6775	0.687	0.55	2.67356e-07	Blood vessels	IGFBP5
9.60209e-05	1.64279	0.891	0.903	1	Blood vessels	CHMP7
0.00900971	1.58889	0.266	0.313	1	Blood vessels	DEPP1
0.00523876	1.58674	0.479	0.525	1	Blood vessels	TUBB6
0.000118093	1.56055	0.863	0.846	1	Blood vessels	PECAM1
4.01191e-05	1.51051	0.929	0.905	1	Blood vessels	MPEG1
3.64148e-13	1.49372	0.489	0.372	1.22128e-08	Blood vessels	COL15A1
0.000405561	1.4906	0.857	0.89	1	Blood vessels	POLR2A
4.86312e-05	1.46881	0.83	0.861	1	Blood vessels	LPXN
0.00754209	1.45347	0.838	0.857	1	Blood vessels	CTSA
1.12912e-15	1.36408	0.497	0.357	3.78685e-11	Blood vessels	SHANK3
6.17576e-08	1.35783	0.995	0.995	0.00207123	Blood vessels	NPM1
0.000158658	1.32668	0.999	0.998	1	Blood vessels	ZFP36L2
0.00515819	1.31802	0.517	0.464	1	Blood vessels	MAP3K12
0.00033737	1.30735	0.966	0.949	1	Blood vessels	CCND2
6.8968e-05	1.30414	0.804	0.834	1	Blood vessels	IMPDH2
0.00199249	1.26756	0.926	0.892	1	Blood vessels	ZAP70
1.2545e-05	1.22725	0.883	0.903	0.420733	Blood vessels	DOCK8
1.32489e-05	1.22459	0.962	0.97	0.444341	Blood vessels	PSMB1
2.69885e-05	1.16638	0.907	0.936	0.905141	Blood vessels	EIF3D
0.00750004	1.16113	0.538	0.597	1	Blood vessels	HMOX2
0.00217924	1.1127	0.914	0.914	1	Blood vessels	RNPS1
0.000128767	1.06907	0.659	0.594	1	Blood vessels	RGCC
0.000247868	1.05704	0.921	0.894	1	Blood vessels	TGFBR2
4.88686e-16	1.00649	0.625	0.496	1.63896e-11	Blood vessels	APLNR
0.000991844	0.974395	0.489	0.434	1	Blood vessels	C1orf56
2.47588e-18	0.963726	0.777	0.635	8.30362e-14	Blood vessels	JAML
9.09093e-07	0.946482	0.824	0.772	0.0304892	Blood vessels	AHNAK
7.23883e-05	0.942755	0.738	0.685	1	Blood vessels	GPR183
0.000137219	0.873738	0.263	0.206	1	Blood vessels	SPP1
0.0039997	0.851015	0.855	0.878	1	Blood vessels	CCT6A
0.000163409	0.83035	0.856	0.895	1	Blood vessels	PSMA1
4.00139e-05	0.824653	0.584	0.509	1	Blood vessels	CD93
0.00251204	0.817348	0.473	0.433	1	Blood vessels	ID1
0.00889851	0.815868	0.851	0.866	1	Blood vessels	SRRT
1.69933e-06	0.813105	0.834	0.872	0.0569923	Blood vessels	DHX9
6.85123e-08	0.797642	0.739	0.659	0.00229777	Blood vessels	CDKN1A
2.17375e-08	0.788775	0.684	0.604	0.000729032	Blood vessels	NPDC1
9.289e-05	0.779085	0.924	0.94	1	Blood vessels	2020-09-02
0.00180781	0.773446	0.908	0.931	1	Blood vessels	ATP6V0E1
5.16949e-06	0.770394	0.908	0.934	0.173374	Blood vessels	SASH3
0.000345594	0.730476	0.727	0.68	1	Blood vessels	TXNDC5
0.00730371	0.70903	0.752	0.759	1	Blood vessels	CORO1B
0.000281012	0.703421	0.883	0.883	1	Blood vessels	SPCS1
0.000333711	0.702229	0.789	0.83	1	Blood vessels	ANO9
0.00374691	0.688022	0.686	0.723	1	Blood vessels	DPP9
0.00014214	0.647752	0.786	0.754	1	Blood vessels	TGM2
1.08666e-07	0.641382	0.867	0.825	0.00364442	Blood vessels	FOS
0.000157758	0.634181	0.544	0.592	1	Blood vessels	TSR3
1.37246e-10	0.629315	0.374	0.262	4.60297e-06	Blood vessels	SPNS2
0.000710072	0.626	0.411	0.356	1	Blood vessels	ADCY4
0.000136538	0.614797	0.705	0.763	1	Blood vessels	ECE1
0.00701908	0.610567	0.587	0.632	1	Blood vessels	PAN2
0.00171275	0.60847	0.713	0.781	1	Blood vessels	GMIP
0.00187179	0.603618	0.704	0.752	1	Blood vessels	TMEM50A
0.00129793	0.597201	0.486	0.433	1	Blood vessels	LGALS2
8.51843e-05	0.591829	0.654	0.693	1	Blood vessels	UBD
2.37276e-05	0.586358	0.829	0.862	0.795775	Blood vessels	HADHA
0.00488271	0.577822	0.483	0.542	1	Blood vessels	HELZ
1.03936e-06	0.57463	0.839	0.781	0.034858	Blood vessels	CCL5
0.00338202	0.573345	0.884	0.889	1	Blood vessels	NOP56
1.98701e-07	0.559901	0.28	0.199	0.00666403	Blood vessels	RAPGEF3
2.88568e-11	0.542279	0.36	0.245	9.67801e-07	Blood vessels	CD34
1.42771e-06	0.513794	0.255	0.182	0.0478825	Blood vessels	LCNL1
6.36679e-06	0.50671	0.379	0.302	0.21353	Blood vessels	LILRA4
1.13755e-07	0.492928	0.414	0.319	0.0038151	Blood vessels	ESAM
0.00283314	0.47773	0.302	0.25	1	Blood vessels	CYP26B1
0.000320722	0.470641	0.687	0.731	1	Blood vessels	MRPL33
1.07922e-05	0.464935	0.381	0.305	0.36195	Blood vessels	NRP1
3.79902e-05	0.464315	0.455	0.378	1	Blood vessels	AC087741.1
0.00754658	0.455384	0.691	0.709	1	Blood vessels	RNF7
3.99798e-08	0.453337	0.633	0.532	0.00134084	Blood vessels	GZMK
2.3533e-11	0.452768	0.32	0.21	7.89251e-07	Blood vessels	ADH1B
0.00997858	0.439012	0.328	0.288	1	Blood vessels	LATS2
2.17725e-05	0.42778	0.636	0.571	0.730207	Blood vessels	CD8A
0.00898093	0.424166	0.357	0.311	1	Blood vessels	SOX18
5.12651e-05	0.421616	0.348	0.278	1	Blood vessels	CLEC10A
0.000306978	0.421139	0.315	0.252	1	Blood vessels	SLIT3
3.95132e-07	0.417218	0.272	0.192	0.0132519	Blood vessels	CX3CL1
0.000657187	0.409042	0.725	0.761	1	Blood vessels	RTF2
0.000703962	0.397847	0.434	0.488	1	Blood vessels	HSPA1A
5.86551e-05	0.389249	0.491	0.426	1	Blood vessels	MYLK
0.00352043	0.384562	0.679	0.711	1	Blood vessels	TSPYL1
0.0010701	0.383705	0.597	0.543	1	Blood vessels	FGL2
0.00913839	0.373945	0.686	0.646	1	Blood vessels	S1PR4
1.3783e-06	0.37215	0.425	0.331	0.0462254	Blood vessels	MAFF
0.00817337	0.370216	0.88	0.9	1	Blood vessels	MRPL20
7.10509e-13	0.365852	0.889	0.842	2.38291e-08	Blood vessels	A2M
0.000286896	0.365616	0.331	0.272	1	Blood vessels	PKP4
8.42985e-05	0.355412	0.529	0.451	1	Blood vessels	SIK1
0.00124209	0.350779	0.569	0.617	1	Blood vessels	TMEM14B
0.00739371	0.348711	0.475	0.429	1	Blood vessels	MPI
0.00676304	0.34792	0.621	0.652	1	Blood vessels	CTCF
6.10694e-05	0.333166	0.483	0.408	1	Blood vessels	ATF3
0.000194044	0.325577	0.322	0.26	1	Blood vessels	RASIP1
4.57189e-07	0.320014	0.439	0.349	0.0153332	Blood vessels	SVEP1
0.000349232	0.319012	0.424	0.362	1	Blood vessels	ABCA2
1.684e-05	0.318923	0.782	0.833	0.56478	Blood vessels	POLR2J
0.000590202	0.308094	0.885	0.891	1	Blood vessels	SELENOF
0.00645368	0.307051	0.583	0.524	1	Blood vessels	CPT1A
0.00955575	0.301367	0.433	0.389	1	Blood vessels	CD300A
0.00880904	0.30047	0.678	0.718	1	Blood vessels	PRCC
0.00219727	0.29537	0.678	0.714	1	Blood vessels	2020-03-07
0.00561928	0.29345	0.384	0.332	1	Blood vessels	FOXF1
0.00377824	0.288715	0.596	0.564	1	Blood vessels	CD320
0.000788427	0.288403	0.464	0.399	1	Blood vessels	IQGAP2
1.38332e-07	0.272611	0.431	0.331	0.00463939	Blood vessels	CTSW
4.46736e-05	0.271498	0.226	0.293	1	Blood vessels	ZWILCH
2.08546e-05	0.26601	0.699	0.745	0.69942	Blood vessels	ELOC
2.472e-27	0.265703	0.934	0.824	8.29058e-23	Blood vessels	CXCL12
0.00167037	0.26287	0.253	0.203	1	Blood vessels	ITGAD
4.21471e-06	0.258012	0.783	0.838	0.141353	Blood vessels	TOP2B
0.00112224	0.251015	0.828	0.866	1	Blood vessels	NPLOC4
9.25025e-154	29.1336	0.995	0.881	3.10235e-149	Follicle	CXCL13
2.32021e-09	8.43124	0.96	0.923	7.78151e-05	Follicle	PDCD4
0.00167074	7.50341	0.993	0.997	1	Follicle	ENO1
5.85681e-08	6.1812	0.995	0.997	0.00196426	Follicle	HSPA8
5.68163e-66	5.65172	0.992	0.955	1.90551e-61	Follicle	LINC00926
6.52429e-24	5.37224	1	0.989	2.18812e-19	Follicle	PTPN6
1.05638e-10	4.92898	0.873	0.915	3.5429e-06	Follicle	TNFAIP3
0.000804828	4.6381	0.78	0.811	1	Follicle	VDAC1
0.00176292	4.62451	0.902	0.875	1	Follicle	PSMB8-AS1
0.00356448	4.30519	0.878	0.863	1	Follicle	ADAM19
6.90347e-28	4.29121	0.985	0.941	2.31528e-23	Follicle	FCMR
0.00203633	3.90137	0.9	0.863	1	Follicle	RASSF2
4.52637e-15	3.86669	0.928	0.86	1.51806e-10	Follicle	HLA-DOA
2.32509e-40	3.7856	0.975	0.918	7.79787e-36	Follicle	BLK
3.10144e-05	3.49096	0.978	0.967	1	Follicle	RNASET2
5.96888e-10	3.37395	0.92	0.858	2.00184e-05	Follicle	NT5C
2.97896e-10	3.36762	0.947	0.928	9.99084e-06	Follicle	IKZF3
6.52358e-09	3.23343	0.988	0.976	0.000218788	Follicle	SYNGR2
0.000586731	2.96825	0.856	0.821	1	Follicle	LYN
6.12935e-05	2.93388	0.957	0.972	1	Follicle	WDR1
1.89224e-26	2.91837	0.856	0.719	6.3462e-22	Follicle	LYL1
4.1775e-39	2.70131	0.937	0.827	1.40105e-34	Follicle	CD72
3.5439e-68	2.55639	0.993	0.96	1.18855e-63	Follicle	CD19
3.44055e-62	2.53633	0.978	0.9	1.15389e-57	Follicle	FCER2
1.96494e-27	2.44928	0.786	0.632	6.59e-23	Follicle	CXCR5
5.05059e-08	2.37189	0.825	0.751	0.00169387	Follicle	FAM53B
5.94965e-17	2.33644	0.785	0.659	1.99539e-12	Follicle	PIK3C2B
3.42599e-16	2.24596	0.838	0.731	1.14901e-11	Follicle	PPP1R16B
2.17377e-15	2.20835	0.988	0.976	7.29038e-11	Follicle	SIPA1
1.04397e-30	2.15208	0.873	0.74	3.50125e-26	Follicle	FCRL2
2.66501e-34	2.13738	0.977	0.922	8.9379e-30	Follicle	FAM129C
4.54183e-16	2.11022	0.973	0.982	1.52324e-11	Follicle	LDHB
0.00012385	2.10077	0.828	0.761	1	Follicle	TRIM38
2.34736e-57	2.09693	0.958	0.83	7.87258e-53	Follicle	BANK1
2.14065e-28	2.04493	0.927	0.828	7.17931e-24	Follicle	FCRL3
0.00356316	2.03855	0.927	0.936	1	Follicle	PTGES3
7.61217e-06	1.94934	0.78	0.716	0.255297	Follicle	MAP3K1
2.18267e-38	1.94573	0.806	0.613	7.32025e-34	Follicle	TLR10
0.0012864	1.92493	0.907	0.89	1	Follicle	RHOH
0.00032887	1.89186	0.8	0.775	1	Follicle	RHOF
1.83214e-05	1.88666	0.434	0.352	0.614462	Follicle	BHLHE41
6.60924e-25	1.86734	0.86	0.726	2.21661e-20	Follicle	PARP15
0.0061801	1.85424	0.815	0.769	1	Follicle	RFX5
0.000507359	1.84546	0.669	0.604	1	Follicle	RELT
1.00575e-12	1.82409	0.851	0.769	3.3731e-08	Follicle	RCSD1
6.12475e-17	1.81259	0.815	0.699	2.05412e-12	Follicle	MGAT5
0.000475006	1.75638	0.997	0.998	1	Follicle	CYBA
6.40272e-07	1.75575	0.928	0.943	0.0214734	Follicle	NDUFA3
0.000799552	1.62899	0.908	0.93	1	Follicle	GNB2
2.26615e-45	1.58622	0.843	0.666	7.6002e-41	Follicle	CR1
2.75298e-10	1.56875	0.594	0.475	9.23296e-06	Follicle	PLEKHG1
3.17736e-23	1.55419	0.893	0.789	1.06562e-18	Follicle	ADAM28
8.09047e-19	1.53263	0.863	0.769	2.71338e-14	Follicle	RABEP2
7.04929e-30	1.50782	0.538	0.313	2.36419e-25	Follicle	LINC01781
5.16194e-24	1.45812	0.891	0.774	1.73121e-19	Follicle	RALGPS2
3.92038e-05	1.45485	0.539	0.468	1	Follicle	FAM13B
0.00262748	1.44121	0.82	0.802	1	Follicle	TRMT1
1.94544e-17	1.43358	0.962	0.921	6.52461e-13	Follicle	SASH3
0.00667786	1.42249	0.977	0.973	1	Follicle	PARK7
0.000405194	1.41137	0.923	0.893	1	Follicle	PSD4
5.61509e-05	1.40769	0.608	0.673	1	Follicle	AHCY
6.66675e-15	1.39773	0.786	0.651	2.23589e-10	Follicle	CHI3L2
7.41073e-35	1.39262	0.975	0.908	2.48541e-30	Follicle	HVCN1
0.00809608	1.32827	0.825	0.853	1	Follicle	C1QBP
4.04161e-21	1.31535	0.716	0.552	1.35548e-16	Follicle	PHACTR1
7.06617e-09	1.30704	0.783	0.678	0.000236985	Follicle	FMNL3
0.00555316	1.28592	0.856	0.871	1	Follicle	BLOC1S1
5.48822e-14	1.26448	0.319	0.191	1.84064e-09	Follicle	SELE
0.000417651	1.23443	0.619	0.554	1	Follicle	SIGLEC10
6.32955e-19	1.22749	0.858	0.756	2.12281e-14	Follicle	DENND3
2.58041e-05	1.21641	0.566	0.651	0.865419	Follicle	ABCD4
1.99852e-29	1.21597	0.683	0.47	6.70264e-25	Follicle	CCR6
6.05934e-05	1.2033	0.918	0.941	1	Follicle	JTB
0.00971783	1.16087	0.983	0.991	1	Follicle	SMAP2
1.39014e-06	1.14093	0.663	0.599	0.0466225	Follicle	IER5
0.00539405	1.1274	0.796	0.76	1	Follicle	BIN1
5.24708e-06	1.10876	0.86	0.899	0.175976	Follicle	ATP6V0B
9.50203e-13	1.09833	0.88	0.802	3.18679e-08	Follicle	RGS19
6.74985e-19	1.09457	0.89	0.788	2.26377e-14	Follicle	HLA-DOB
8.09255e-09	1.07808	0.646	0.553	0.000271408	Follicle	HHEX
4.60315e-33	1.04356	0.908	0.772	1.5438e-28	Follicle	SMIM14
3.66233e-05	1.02824	0.417	0.342	1	Follicle	C16orf74
5.42053e-05	1.01737	0.876	0.85	1	Follicle	ARHGAP17
0.00050651	1.01184	0.912	0.936	1	Follicle	ATP5PO
8.86849e-08	1.01021	0.735	0.671	0.00297431	Follicle	TFEB
8.76136e-09	1.00838	0.741	0.635	0.000293838	Follicle	KCNN4
1.45302e-08	0.98725	0.518	0.402	0.000487314	Follicle	AMPD3
0.00148931	0.984245	0.795	0.761	1	Follicle	TLE3
0.00540034	0.983116	0.89	0.859	1	Follicle	TNFAIP8
0.000116738	0.981024	0.903	0.891	1	Follicle	PRKCB
1.52679e-07	0.978915	0.678	0.571	0.00512054	Follicle	SNX22
3.16379e-20	0.967166	0.86	0.76	1.06107e-15	Follicle	FCRL1
0.00137479	0.956032	0.815	0.861	1	Follicle	EIF3A
0.00555415	0.951114	0.708	0.674	1	Follicle	ARID1B
5.27576e-18	0.939803	0.903	0.813	1.76938e-13	Follicle	WDFY4
3.75682e-07	0.935604	0.696	0.622	0.0125996	Follicle	TSPAN33
1.3341e-09	0.916556	0.694	0.595	4.4743e-05	Follicle	PKIG
5.958e-44	0.909215	0.965	0.874	1.99819e-39	Follicle	IGHD
3.19994e-18	0.908383	0.778	0.631	1.0732e-13	Follicle	MICAL3
1.68333e-20	0.905686	0.534	0.358	5.64557e-16	Follicle	CD1D
0.0002517	0.896015	0.987	0.982	1	Follicle	STK17B
3.40078e-07	0.8954	0.997	0.992	0.0114055	Follicle	ATP2A3
6.37861e-17	0.893995	0.631	0.488	2.13926e-12	Follicle	CNR2
1.20825e-05	0.870293	0.524	0.449	0.405224	Follicle	DUS2
5.43227e-09	0.865543	0.836	0.764	0.000182188	Follicle	RHBDF2
6.24416e-17	0.851578	0.548	0.384	2.09417e-12	Follicle	CDK5R1
6.40214e-06	0.821646	0.644	0.561	0.214715	Follicle	2020-03-01
2.05786e-24	0.813854	0.516	0.323	6.90164e-20	Follicle	CD1C
1.68506e-15	0.803907	0.725	0.594	5.65137e-11	Follicle	SEMA7A
3.48639e-21	0.796868	0.579	0.394	1.16927e-16	Follicle	GAPT
2.8853e-11	0.788115	0.938	0.854	9.67672e-07	Follicle	STX7
5.64302e-05	0.787853	0.705	0.623	1	Follicle	SLC17A9
5.78064e-19	0.771506	0.76	0.622	1.93871e-14	Follicle	ACP5
7.59723e-05	0.758339	0.574	0.503	1	Follicle	TMEM154
6.55121e-05	0.743157	0.659	0.595	1	Follicle	QSOX2
1.1954e-05	0.735989	0.689	0.622	0.400915	Follicle	GRK3
0.000648617	0.721041	0.693	0.644	1	Follicle	TMEM243
1.18562e-13	0.711143	0.745	0.636	3.97635e-09	Follicle	FCGR2B
5.79508e-07	0.70727	0.661	0.576	0.0194355	Follicle	TBC1D9
1.4394e-06	0.697776	0.519	0.423	0.0482747	Follicle	AC004585.1
1.38351e-05	0.696428	0.853	0.801	0.464003	Follicle	CARD11
7.57434e-15	0.693789	0.893	0.806	2.54028e-10	Follicle	DRAM2
0.00787078	0.691005	0.735	0.69	1	Follicle	NPIPB11
1.93678e-09	0.690415	0.721	0.639	6.49557e-05	Follicle	SMAD3
0.000989597	0.684353	0.618	0.673	1	Follicle	SUMF2
6.97923e-05	0.680481	0.721	0.665	1	Follicle	SKIL
0.000804123	0.669173	0.833	0.874	1	Follicle	CCT5
2.65247e-09	0.667443	0.594	0.479	8.89585e-05	Follicle	AFF3
3.41093e-13	0.657725	0.988	0.96	1.14396e-08	Follicle	ARHGAP9
0.000118485	0.655836	0.593	0.533	1	Follicle	SIPA1L3
0.00237311	0.651852	0.783	0.736	1	Follicle	NFATC1
0.000561663	0.649321	0.601	0.562	1	Follicle	MIR155HG
6.72386e-05	0.643632	0.851	0.882	1	Follicle	FABP5
0.00110225	0.639066	0.918	0.935	1	Follicle	IL10RA
0.000264558	0.631979	0.977	0.98	1	Follicle	ANXA6
1.10011e-28	0.629722	0.853	0.688	3.68955e-24	Follicle	PAX5
3.9661e-06	0.629023	0.825	0.751	0.133015	Follicle	MAST3
0.00932811	0.628556	0.81	0.79	1	Follicle	MYC
0.00140731	0.617699	0.846	0.89	1	Follicle	KRT10
0.00108677	0.614533	0.549	0.501	1	Follicle	CAMK1D
0.00580629	0.610059	0.603	0.658	1	Follicle	TNS3
0.000218625	0.607635	0.481	0.402	1	Follicle	ICOSLG
1.14427e-12	0.58313	0.699	0.577	3.83764e-08	Follicle	BTK
0.00366977	0.575528	0.521	0.564	1	Follicle	CAMKK2
3.54307e-05	0.573356	0.262	0.193	1	Follicle	MACROD2
5.81776e-12	0.573227	0.462	0.336	1.95116e-07	Follicle	MYO7B
0.000106341	0.572641	0.611	0.543	1	Follicle	ENTPD1
2.11698e-05	0.569287	0.654	0.592	0.709991	Follicle	GSAP
1.20104e-10	0.562445	0.743	0.646	4.02803e-06	Follicle	GNG7
0.00872839	0.560421	0.902	0.923	1	Follicle	STARD7
2.84072e-05	0.559139	0.609	0.534	0.952722	Follicle	SMC6
0.00251139	0.557422	0.599	0.672	1	Follicle	NUDT22
0.000561899	0.557103	0.731	0.687	1	Follicle	WASHC4
3.44042e-07	0.556338	0.738	0.664	0.0115385	Follicle	DOK3
0.000441323	0.555641	0.644	0.59	1	Follicle	ZBTB18
0.00140198	0.553097	0.955	0.934	1	Follicle	SLC44A2
0.00766501	0.542621	0.674	0.657	1	Follicle	APOBEC3G
2.6344e-06	0.531809	0.581	0.496	0.0883526	Follicle	CBFA2T3
6.94224e-08	0.531781	0.583	0.472	0.00232829	Follicle	ZNF395
1.49737e-07	0.527163	0.639	0.561	0.00502187	Follicle	QRSL1
0.00328218	0.509119	0.778	0.716	1	Follicle	RIPOR1
9.716e-08	0.50632	0.855	0.812	0.00325855	Follicle	FAM30A
8.02008e-08	0.504806	0.596	0.492	0.00268978	Follicle	CERS4
0.000304796	0.487826	0.606	0.536	1	Follicle	SLC2A1
1.52124e-05	0.480272	0.726	0.677	0.510194	Follicle	KDM4B
0.00414159	0.479099	0.636	0.59	1	Follicle	ITPR1
1.14619e-05	0.477677	0.846	0.874	0.38441	Follicle	NDUFS6
0.00715627	0.473967	0.516	0.467	1	Follicle	GNB5
5.29381e-09	0.473509	0.486	0.374	0.000177544	Follicle	SHISAL2A
2.37762e-07	0.472531	0.387	0.29	0.00797405	Follicle	CELSR1
1.17528e-06	0.470739	0.486	0.395	0.0394166	Follicle	PPFIBP2
2.32835e-07	0.469758	0.608	0.513	0.00780883	Follicle	VAV2
1.65999e-05	0.468999	0.422	0.333	0.556726	Follicle	EBF1
5.7215e-06	0.464167	0.808	0.738	0.191888	Follicle	SNX2
4.30928e-06	0.444564	0.955	0.933	0.144525	Follicle	STAT6
0.000323815	0.443687	0.669	0.604	1	Follicle	RNASE6
2.93062e-06	0.43955	0.536	0.616	0.0982872	Follicle	ACTR1A
1.59074e-14	0.436856	0.369	0.224	5.33501e-10	Follicle	LINC02422
0.000111003	0.430731	0.631	0.562	1	Follicle	PABPC1L
0.00248735	0.428339	0.86	0.833	1	Follicle	PPP1R9B
0.000130252	0.425891	0.766	0.713	1	Follicle	SP140
9.65555e-45	0.424957	0.998	0.999	3.23828e-40	Follicle	CD37
0.00275575	0.424207	0.389	0.332	1	Follicle	CLCN6
1.44594e-10	0.423966	0.429	0.303	4.8494e-06	Follicle	LARGE2
8.2555e-05	0.41941	0.414	0.328	1	Follicle	CLECL1
2.70618e-07	0.417532	0.464	0.363	0.009076	Follicle	LINC02397
2.73767e-05	0.41729	0.508	0.422	0.91816	Follicle	COBLL1
0.00052069	0.415716	0.703	0.63	1	Follicle	CHD1L
6.26396e-05	0.410017	0.927	0.898	1	Follicle	AP1B1
1.2542e-09	0.404744	0.402	0.285	4.20634e-05	Follicle	NCR3
1.94085e-07	0.400273	0.641	0.548	0.00650923	Follicle	STAP1
6.68045e-09	0.395842	0.671	0.561	0.000224049	Follicle	BLNK
1.0888e-14	0.390118	0.838	0.748	3.65162e-10	Follicle	BCL11A
7.10093e-10	0.388271	0.437	0.309	2.38151e-05	Follicle	TNFRSF13B
4.56017e-07	0.385426	0.357	0.261	0.0152939	Follicle	BEND5
8.87642e-11	0.384857	0.352	0.237	2.97697e-06	Follicle	ABCB4
3.22554e-05	0.384439	0.347	0.268	1	Follicle	GTF2IRD2
0.000832917	0.382477	0.616	0.669	1	Follicle	UFD1
0.00133223	0.376143	0.486	0.425	1	Follicle	NUAK2
2.39994e-06	0.361639	0.885	0.84	0.0804892	Follicle	CYB561A3
0.00310041	0.360189	0.487	0.449	1	Follicle	CCDC97
1.09266e-05	0.353788	0.462	0.372	0.366456	Follicle	RHOBTB2
8.40247e-07	0.35294	0.354	0.261	0.0281802	Follicle	LPAR5
0.000156906	0.340977	0.441	0.368	1	Follicle	PAWR
8.1124e-07	0.340673	0.327	0.237	0.0272074	Follicle	SYNGR1
0.00094082	0.337464	0.319	0.258	1	Follicle	AMN1
0.000905916	0.33234	0.758	0.782	1	Follicle	VDAC2
0.00761102	0.327698	0.513	0.455	1	Follicle	TRIO
2.63795e-05	0.32541	0.411	0.331	0.884717	Follicle	XYLT1
1.58127e-05	0.325279	0.548	0.461	0.530325	Follicle	LIMD1
9.48247e-05	0.32464	0.449	0.374	1	Follicle	NEIL2
2.92149e-07	0.323698	0.594	0.488	0.0097981	Follicle	RNF141
4.92121e-08	0.32299	0.386	0.28	0.00165047	Follicle	PNPLA7
6.5747e-06	0.318141	0.287	0.205	0.220502	Follicle	CLCF1
1.5753e-06	0.312161	0.583	0.482	0.0528324	Follicle	LHPP
0.0081194	0.310414	0.402	0.351	1	Follicle	LINC01215
0.00328815	0.310048	0.543	0.492	1	Follicle	ZNF318
0.00452524	0.309929	0.476	0.413	1	Follicle	PARVB
4.52097e-12	0.30311	0.292	0.172	1.51624e-07	Follicle	FAM177B
5.46769e-07	0.303057	0.621	0.528	0.0183375	Follicle	CDCA7L
5.32682e-07	0.30276	0.279	0.19	0.0178651	Follicle	MOB3B
5.79837e-08	0.29556	0.314	0.213	0.00194466	Follicle	ARHGAP24
0.000481474	0.292284	0.449	0.39	1	Follicle	PLCH2
1.47237e-05	0.290928	0.357	0.27	0.493803	Follicle	LRRK2
3.29994e-07	0.285712	0.326	0.231	0.0110673	Follicle	LTA
7.46423e-06	0.284092	0.336	0.25	0.250335	Follicle	DDR1
0.00932711	0.282012	0.386	0.336	1	Follicle	RCL1
1.05254e-06	0.27941	0.254	0.169	0.0353002	Follicle	SLC45A3
0.00278567	0.278633	0.371	0.312	1	Follicle	ZNF397
0.00219682	0.277311	0.73	0.678	1	Follicle	JMJD1C
0.0050183	0.268826	0.589	0.544	1	Follicle	SIK3
0.00399697	0.261797	0.571	0.516	1	Follicle	CEPT1
0.00484721	0.261778	0.643	0.607	1	Follicle	ELMSAN1
0.00321418	0.260399	0.424	0.472	1	Follicle	LRRFIP2
8.31748e-05	0.260099	0.357	0.284	1	Follicle	AL139246.5
1.81573e-05	0.25726	0.524	0.433	0.608958	Follicle	AL034397.3
0.00815575	0.252645	0.392	0.337	1	Follicle	ZNF507
0.00471843	0.251537	0.663	0.642	1	Follicle	NIPA2
1.41482e-05	0.251328	0.91	0.87	0.474504	Follicle	ELOVL5
0.00116921	0.251243	0.663	0.602	1	Follicle	BATF
8.56832e-07	0.250645	0.432	0.325	0.0287364	Follicle	CCDC106
0.0013832	0.250509	0.337	0.276	1	Follicle	GPR18
3.61275e-69	83.6751	0.856	0.617	1.21164e-64	T cell area	CXCL9
5.67166e-39	47.5152	1	1	1.90216e-34	T cell area	RPL37
3.68638e-73	37.4261	1	1	1.23634e-68	T cell area	RPS12
6.16976e-47	37.4261	1	1	2.06921e-42	T cell area	RPS27A
1.68211e-52	33.097	1	1	5.64147e-48	T cell area	RPL34
2.1891e-25	31.9842	1	1	7.34179e-21	T cell area	RPS21
7.34575e-64	31.6512	1	1	2.46362e-59	T cell area	RPS15A
6.20213e-151	26.8577	0.998	0.991	2.08007e-146	T cell area	CCL19
1.35321e-47	26.4319	1	1	4.5384e-43	T cell area	B2M
2.33175e-163	25.3071	0.998	0.987	7.82022e-159	T cell area	TRBC1
5.83767e-34	24.4373	1	1	1.95784e-29	T cell area	RPL36
1.07564e-51	23.8943	1	1	3.60749e-47	T cell area	RPL30
1.31269e-17	19.6392	1	1	4.4025e-13	T cell area	RPS18
3.65764e-151	19.1535	1	0.998	1.2267e-146	T cell area	TRBC2
8.84983e-47	18.671	1	1	2.96806e-42	T cell area	RPS29
2.14478e-21	18.4878	1	1	7.19316e-17	T cell area	RPL26
2.23966e-170	17.6955	1	0.985	7.51137e-166	T cell area	TRAC
5.34582e-52	17.2242	1	1	1.79288e-47	T cell area	TPT1
1.97475e-47	17.2237	1	1	6.62293e-43	T cell area	RPS4X
2.06162e-61	15.7861	1	1	6.91426e-57	T cell area	RPS3A
7.96114e-36	15.7121	1	1	2.67001e-31	T cell area	RPS15
1.27219e-52	15.5632	1	0.999	4.26667e-48	T cell area	BTG1
6.52574e-39	14.9478	1	1	2.1886e-34	T cell area	RPL11
3.4747e-43	14.343	1	1	1.16534e-38	T cell area	RPL10
2.07887e-54	14.3429	1	1	6.97213e-50	T cell area	RPL32
8.40729e-33	14.3037	1	1	2.81964e-28	T cell area	RPS8
2.59096e-38	12.8998	1	1	8.68957e-34	T cell area	RPL28
8.06837e-155	12.7147	0.996	0.942	2.70597e-150	T cell area	IL7R
6.10698e-26	12.4901	1	1	2.04816e-21	T cell area	RPL12
4.16688e-23	11.8985	1	1	1.39749e-18	T cell area	RPS19
1.3798e-76	11.6224	0.991	0.909	4.62757e-72	T cell area	DENND2D
3.8088e-58	11.2843	1	0.989	1.27739e-53	T cell area	JAK3
9.33076e-42	11.1035	0.996	0.964	3.12935e-37	T cell area	RGS1
3.70224e-60	10.3737	0.987	0.955	1.24166e-55	T cell area	TRAF3IP3
6.96068e-27	10.2147	1	1	2.33447e-22	T cell area	RPL6
8.03194e-44	10.1975	0.991	0.969	2.69375e-39	T cell area	SUN2
2.12432e-56	9.69101	0.973	0.878	7.12453e-52	T cell area	CYTIP
2.02818e-81	9.68488	1	0.984	6.80212e-77	T cell area	SARAF
9.07141e-127	9.31857	0.989	0.893	3.04237e-122	T cell area	CD3E
1.34358e-48	8.95537	1	1	4.50609e-44	T cell area	RPL9
7.63019e-37	8.81118	0.991	0.982	2.55901e-32	T cell area	ETS1
1.47442e-94	8.59095	1	0.96	4.94492e-90	T cell area	IL32
2.10458e-44	8.57217	1	1	7.05835e-40	T cell area	EEF1A1
2.58257e-87	8.53123	0.993	0.931	8.66143e-83	T cell area	LCK
3.94185e-93	8.51883	0.922	0.661	1.32202e-88	T cell area	CD3G
4.11479e-109	8.4514	0.998	0.955	1.38002e-104	T cell area	DGKA
3.19241e-153	8.41544	0.998	0.899	1.07067e-148	T cell area	TCF7
9.97869e-59	8.08773	0.998	0.992	3.34665e-54	T cell area	TMC8
6.68453e-39	7.99576	1	0.999	2.24186e-34	T cell area	RPL36A
1.48112e-05	7.77883	0.26	0.176	0.496737	T cell area	CKB
1.85103e-50	7.65411	0.984	0.928	6.20798e-46	T cell area	NLRC5
4.79612e-135	7.36303	0.998	0.924	1.60852e-130	T cell area	CD3D
3.10668e-84	7.32503	0.976	0.88	1.04192e-79	T cell area	SPOCK2
5.69136e-16	7.31845	0.991	0.983	1.90877e-11	T cell area	IL16
2.8438e-29	7.15186	1	1	9.53752e-25	T cell area	HLA-E
7.41871e-26	7.12947	1	1	2.48809e-21	T cell area	RPLP2
2.01429e-41	7.05714	1	1	6.75553e-37	T cell area	RPL5
1.15095e-119	6.75782	0.976	0.737	3.86004e-115	T cell area	LINC00861
2.15914e-80	6.5818	1	0.997	7.24131e-76	T cell area	EVL
1.07447e-05	6.46523	0.964	0.946	0.360355	T cell area	EIF3F
7.07834e-94	6.42088	0.878	0.528	2.37393e-89	T cell area	CHRM3-AS2
9.36337e-89	6.10416	0.907	0.669	3.14029e-84	T cell area	CD5
6.31043e-111	6.1002	0.98	0.783	2.11639e-106	T cell area	CD7
4.90443e-132	5.98434	0.996	0.865	1.64485e-127	T cell area	CD6
6.06225e-114	5.81155	0.971	0.735	2.03316e-109	T cell area	LDLRAP1
6.50958e-92	5.76173	0.967	0.808	2.18318e-87	T cell area	CD2
4.56433e-22	5.75557	0.831	0.666	1.53079e-17	T cell area	TIGIT
3.11488e-42	5.72981	0.991	0.959	1.04467e-37	T cell area	FXYD5
3.70461e-30	5.70122	1	0.979	1.24245e-25	T cell area	TBC1D10C
9.17069e-23	5.68677	1	1	3.07567e-18	T cell area	RPL29
8.02431e-29	5.68234	1	1	2.69119e-24	T cell area	RPL13A
4.27416e-30	5.62082	1	1	1.43347e-25	T cell area	RPL38
1.41981e-27	5.61635	1	1	4.76177e-23	T cell area	RPL10A
3.2589e-18	5.59127	0.973	0.939	1.09297e-13	T cell area	CFLAR
0.000274638	5.5637	0.836	0.86	1	T cell area	CD83
1.31642e-110	5.47285	0.993	0.911	4.41501e-106	T cell area	PIK3IP1
8.19484e-20	5.4396	1	1	2.74839e-15	T cell area	RPL27
1.62034e-23	5.42808	0.993	0.983	5.43429e-19	T cell area	COMMD6
4.94382e-31	5.36843	0.998	0.984	1.65806e-26	T cell area	MBNL1
4.4088e-47	5.28577	0.944	0.838	1.47862e-42	T cell area	FYN
3.22062e-15	5.25797	1	0.998	1.08013e-10	T cell area	LTB
2.69602e-10	5.25265	0.924	0.872	9.0419e-06	T cell area	WASHC1
2.311e-44	5.16146	0.989	0.914	7.75064e-40	T cell area	SEMA4D
3.48751e-130	5.03968	0.991	0.846	1.16964e-125	T cell area	CD247
2.71699e-14	5.00516	1	1	9.11225e-10	T cell area	RPL23A
1.02776e-51	4.94845	0.991	0.964	3.44691e-47	T cell area	MLLT6
1.48312e-49	4.8371	0.918	0.741	4.97408e-45	T cell area	LEPROTL1
1.19094e-119	4.82895	0.944	0.611	3.99417e-115	T cell area	LEF1
5.60425e-62	4.82011	0.842	0.577	1.87955e-57	T cell area	CTLA4
4.26844e-16	4.7892	0.996	0.971	1.43155e-11	T cell area	SNHG8
8.95304e-11	4.75589	0.982	0.953	3.00267e-06	T cell area	CIB1
3.00807e-32	4.70423	0.996	0.983	1.00885e-27	T cell area	ARHGAP4
1.41651e-51	4.65695	0.407	0.136	4.75069e-47	T cell area	CCL17
7.74616e-14	4.59386	0.878	0.816	2.59791e-09	T cell area	MED15
1.522e-53	4.54067	0.904	0.696	5.10449e-49	T cell area	GBP2
9.12895e-82	4.52555	0.904	0.58	3.06167e-77	T cell area	ITK
1.89308e-54	4.50595	0.98	0.914	6.349e-50	T cell area	CHD3
1.7021e-11	4.45607	0.984	0.938	5.70851e-07	T cell area	IL2RG
2.99849e-63	4.34049	0.976	0.866	1.00563e-58	T cell area	FAM102A
4.07409e-40	4.27882	0.987	0.951	1.36637e-35	T cell area	FAM118A
8.78148e-39	4.23879	0.969	0.927	2.94513e-34	T cell area	GOLGA8B
2.91664e-112	4.17846	0.971	0.745	9.78182e-108	T cell area	TNFRSF25
2.29887e-08	4.01331	1	0.998	0.000770996	T cell area	CIRBP
9.41506e-42	3.98683	0.936	0.829	3.15762e-37	T cell area	SESN3
8.59035e-42	3.85465	0.953	0.888	2.88103e-37	T cell area	ATM
1.5291e-45	3.82651	0.873	0.661	5.12831e-41	T cell area	SATB1
2.45697e-06	3.81217	0.967	0.952	0.0824019	T cell area	PTP4A2
4.16754e-46	3.80373	0.971	0.879	1.39771e-41	T cell area	PBXIP1
2.79316e-48	3.76176	0.907	0.714	9.36771e-44	T cell area	ITM2A
5.68039e-08	3.69357	0.978	0.96	0.00190509	T cell area	YPEL3
9.76497e-71	3.67217	0.96	0.831	3.27497e-66	T cell area	NOSIP
5.18236e-53	3.67095	0.976	0.811	1.73806e-48	T cell area	HCST
6.74046e-13	3.60361	0.878	0.793	2.26062e-08	T cell area	TTC3
3.1044e-40	3.58094	0.998	0.979	1.04115e-35	T cell area	GMFG
8.14252e-33	3.54728	0.811	0.62	2.73084e-28	T cell area	IL2RB
2.02527e-16	3.5136	0.902	0.811	6.79236e-12	T cell area	CELF2
3.28115e-42	3.46579	1	0.998	1.10043e-37	T cell area	RPL17
1.54234e-42	3.44699	0.924	0.782	5.17269e-38	T cell area	SLA
6.32054e-31	3.43491	0.98	0.931	2.11978e-26	T cell area	IL6ST
4.28703e-43	3.41793	0.998	0.993	1.43778e-38	T cell area	HLA-F
8.43935e-41	3.39129	0.996	0.951	2.83039e-36	T cell area	ITGAL
8.14484e-15	3.38779	0.911	0.832	2.73162e-10	T cell area	PDE7A
1.03428e-20	3.3179	0.982	0.948	3.46876e-16	T cell area	EIF3E
1.15965e-110	3.30499	0.944	0.637	3.88925e-106	T cell area	GIMAP7
4.59507e-72	3.2448	0.967	0.852	1.5411e-67	T cell area	SIGIRR
5.75835e-27	3.221	0.998	0.988	1.93124e-22	T cell area	RASGRP2
3.48127e-36	3.19457	0.798	0.539	1.16755e-31	T cell area	GBP5
3.37131e-29	3.19058	0.722	0.5	1.13067e-24	T cell area	AC008105.3
3.2434e-44	3.17633	0.98	0.931	1.08777e-39	T cell area	RASAL3
2.92004e-85	3.15255	0.896	0.608	9.79324e-81	T cell area	BCL11B
1.56335e-25	3.14449	0.889	0.821	5.24317e-21	T cell area	SAP25
1.05137e-20	3.1392	0.94	0.882	3.52608e-16	T cell area	ABHD17A
5.3578e-22	3.13222	0.982	0.969	1.7969e-17	T cell area	CLEC2D
1.27789e-29	3.13106	0.936	0.83	4.28579e-25	T cell area	RNF166
6.65754e-13	3.12694	0.904	0.828	2.23281e-08	T cell area	CDKN1B
7.67905e-43	3.10377	0.891	0.682	2.5754e-38	T cell area	STMN3
9.89978e-15	3.07318	0.976	0.926	3.32019e-10	T cell area	FMNL1
4.35794e-41	3.07137	0.909	0.731	1.46157e-36	T cell area	ABLIM1
5.17485e-32	3.04445	0.842	0.688	1.73554e-27	T cell area	LINC01089
1.45353e-57	3.03266	0.829	0.566	4.87484e-53	T cell area	APBB1
1.07746e-15	3.00848	0.973	0.911	3.61357e-11	T cell area	CDC42SE2
4.9835e-57	2.94762	0.969	0.828	1.67137e-52	T cell area	LCP2
1.7722e-16	2.93934	0.927	0.855	5.94359e-12	T cell area	NME3
1.40734e-32	2.92002	0.909	0.767	4.71995e-28	T cell area	FSCN1
8.61986e-107	2.91498	0.987	0.887	2.89093e-102	T cell area	ZAP70
6.71683e-22	2.90297	0.924	0.836	2.25269e-17	T cell area	DENND1C
1.0087e-58	2.8939	0.982	0.946	3.38296e-54	T cell area	PGGHG
5.61427e-58	2.86321	0.793	0.505	1.88291e-53	T cell area	GIMAP1
2.65827e-64	2.83708	0.9	0.66	8.91531e-60	T cell area	GIMAP4
6.77387e-50	2.81563	0.978	0.93	2.27182e-45	T cell area	DEF6
4.11419e-19	2.81146	0.936	0.85	1.37982e-14	T cell area	ITGB2-AS1
3.12785e-25	2.80138	1	1	1.04902e-20	T cell area	RPL3
8.32928e-65	2.80121	1	1	2.79347e-60	T cell area	RPL4
5.23212e-09	2.79815	0.782	0.683	0.000175475	T cell area	ANKRD12
6.48577e-46	2.79503	1	0.998	2.1752e-41	T cell area	ZFP36L2
5.9846e-16	2.77729	0.996	0.96	2.00712e-11	T cell area	TNFRSF14
6.00867e-11	2.74495	0.829	0.732	2.01519e-06	T cell area	ABTB1
6.85755e-19	2.72569	0.996	0.993	2.29989e-14	T cell area	SRSF5
2.9326e-32	2.70522	0.984	0.967	9.83534e-28	T cell area	ACAP1
0.00111209	2.70109	0.913	0.881	1	T cell area	LNPEP
1.08492e-06	2.68738	0.778	0.696	0.036386	T cell area	RETREG3
1.68085e-18	2.65499	0.98	0.951	5.63724e-14	T cell area	PNRC1
8.80277e-19	2.64967	1	0.998	2.95227e-14	T cell area	PFDN5
1.08755e-16	2.63554	0.991	0.989	3.64742e-12	T cell area	XIST
2.55491e-08	2.62804	0.984	0.969	0.000856864	T cell area	EIF3K
2.85261e-38	2.61032	0.722	0.467	9.56709e-34	T cell area	BCL9L
1.97072e-33	2.59695	0.984	0.9	6.60939e-29	T cell area	S100A4
5.78535e-66	2.58459	0.829	0.528	1.94029e-61	T cell area	TRABD2A
2.93589e-23	2.55337	0.922	0.806	9.8464e-19	T cell area	SFI1
1.24573e-08	2.54291	0.607	0.495	0.000417793	T cell area	EPB41L4A-AS1
2.69423e-40	2.53857	0.971	0.876	9.03591e-36	T cell area	NLRP1
7.76112e-15	2.51926	0.738	0.627	2.60293e-10	T cell area	PSTPIP1
3.76918e-20	2.49146	0.778	0.608	1.26411e-15	T cell area	NABP1
3.6137e-31	2.48934	0.558	0.311	1.21196e-26	T cell area	FOXP3
3.66439e-26	2.48436	0.976	0.908	1.22896e-21	T cell area	CD27
6.02774e-59	2.4787	0.807	0.504	2.02158e-54	T cell area	AAK1
4.99289e-10	2.4437	0.876	0.831	1.67452e-05	T cell area	ANKRD11
0.00012825	2.44088	0.96	0.945	1	T cell area	LUC7L3
2.21468e-18	2.44065	0.889	0.791	7.4276e-14	T cell area	MSL3
7.08772e-30	2.42867	0.924	0.821	2.37708e-25	T cell area	TPR
3.17176e-32	2.42493	0.733	0.5	1.06375e-27	T cell area	GIMAP6
4.03055e-41	2.39601	0.922	0.769	1.35177e-36	T cell area	LTBP3
1.78576e-37	2.38054	0.573	0.299	5.98908e-33	T cell area	CD8B
2.31949e-46	2.37697	0.74	0.45	7.77912e-42	T cell area	TC2N
4.07791e-38	2.37109	0.58	0.322	1.36765e-33	T cell area	LINC01871
2.57304e-05	2.35423	0.898	0.867	0.862945	T cell area	HIGD2A
8.0197e-83	2.32126	0.98	0.879	2.68965e-78	T cell area	FYB1
0.0021703	2.31967	0.951	0.923	1	T cell area	CSKMT
0.000157235	2.31957	0.86	0.805	1	T cell area	PLD3
7.45731e-05	2.30166	0.991	0.987	1	T cell area	SNRNP70
2.32633e-46	2.29638	0.998	0.993	7.80206e-42	T cell area	ARHGEF1
0.00029841	2.28667	0.913	0.892	1	T cell area	RBM25
2.32674e-06	2.28211	0.836	0.779	0.0780342	T cell area	RNPEPL1
4.50636e-07	2.28041	0.889	0.857	0.0151134	T cell area	DUS1L
1.08012e-40	2.28028	0.856	0.674	3.62252e-36	T cell area	TBC1D4
6.27657e-20	2.25168	0.749	0.587	2.10504e-15	T cell area	SAMSN1
0.00695728	2.2491	0.611	0.545	1	T cell area	DNAJA3
2.80998e-38	2.23714	0.738	0.494	9.42412e-34	T cell area	ARMH1
5.25196e-26	2.23349	0.811	0.64	1.7614e-21	T cell area	TMEM173
3.11687e-23	2.23212	0.833	0.679	1.04534e-18	T cell area	PRMT2
8.16982e-07	2.21418	0.713	0.592	0.0274	T cell area	PPP2R5A
9.469e-22	2.20757	0.831	0.683	3.17571e-17	T cell area	RGS14
7.66574e-10	2.18881	0.922	0.862	2.57094e-05	T cell area	CARD8
3.97923e-27	2.18833	0.911	0.813	1.33455e-22	T cell area	ZNF276
1.48738e-53	2.17652	0.678	0.362	4.98839e-49	T cell area	CAMK4
2.76347e-14	2.16698	0.931	0.851	9.26811e-10	T cell area	CEBPD
3.99379e-11	2.144	0.947	0.897	1.33944e-06	T cell area	NKTR
6.32737e-128	2.14053	0.989	0.866	2.12207e-123	T cell area	CCR7
5.39872e-41	2.13465	0.656	0.384	1.81062e-36	T cell area	CD96
2.36523e-06	2.12321	0.931	0.905	0.0793251	T cell area	AP1G2
7.15945e-35	2.12158	0.636	0.377	2.40114e-30	T cell area	CD28
2.11371e-07	2.12038	0.958	0.928	0.00708895	T cell area	IL10RA
3.12009e-08	2.1127	0.989	0.962	0.00104642	T cell area	CCNL2
7.50736e-13	2.10724	0.909	0.814	2.51782e-08	T cell area	NSA2
1.30814e-17	2.10408	0.889	0.765	4.38725e-13	T cell area	NUB1
2.51481e-06	2.10361	0.953	0.933	0.0843418	T cell area	NUP210
3.27253e-62	2.10327	0.707	0.359	1.09754e-57	T cell area	MAL
2.33472e-38	2.10155	0.773	0.519	7.83018e-34	T cell area	SPATA13
1.79993e-61	2.09298	0.976	0.843	6.03659e-57	T cell area	RBL2
0.003633	2.0911	0.936	0.902	1	T cell area	NDUFB8
8.32464e-24	2.08744	0.744	0.554	2.79192e-19	T cell area	GPRIN3
6.10848e-29	2.06617	0.809	0.634	2.04866e-24	T cell area	TRAF1
2.91655e-45	2.05534	0.727	0.432	9.78153e-41	T cell area	SIRPG
1.19028e-12	2.04864	0.816	0.687	3.99197e-08	T cell area	PRKACB
2.82091e-13	2.04479	0.713	0.572	9.46077e-09	T cell area	ECHDC2
0.00375573	2.03019	0.938	0.908	1	T cell area	SSU72
5.18878e-22	2.02717	1	0.987	1.74021e-17	T cell area	OGT
7.59496e-07	2.02535	0.96	0.93	0.025472	T cell area	SYTL1
7.2902e-39	2.02405	0.791	0.544	2.44499e-34	T cell area	TESPA1
2.78923e-60	2.01715	0.722	0.377	9.35451e-56	T cell area	APBA2
1.80868e-113	2.0112	0.98	0.86	6.06595e-109	T cell area	LAT
1.76678e-13	2.01019	0.893	0.814	5.92543e-09	T cell area	GRAMD1A
3.39914e-62	1.99511	0.662	0.318	1.14e-57	T cell area	MAN1C1
6.89452e-41	1.99379	0.816	0.554	2.31228e-36	T cell area	CD8A
9.65167e-49	1.98507	0.909	0.735	3.23698e-44	T cell area	RARRES3
3.54007e-06	1.96856	0.916	0.82	0.118727	T cell area	SSBP4
2.50112e-28	1.96468	0.813	0.607	8.38825e-24	T cell area	SLC2A4RG
0.000330405	1.96231	0.987	0.979	1	T cell area	SRSF7
2.14244e-26	1.94811	0.936	0.84	7.18532e-22	T cell area	ARRDC2
2.01901e-09	1.94557	0.791	0.676	6.77135e-05	T cell area	PPCS
0.000600943	1.93775	0.749	0.693	1	T cell area	CCAR1
2.60629e-35	1.93714	0.704	0.455	8.74098e-31	T cell area	PRKCA
8.91113e-07	1.93673	0.942	0.897	0.0298861	T cell area	WDR6
2.79199e-31	1.91854	0.958	0.85	9.36378e-27	T cell area	BTN3A1
0.00319963	1.89323	0.878	0.838	1	T cell area	AKAP13
7.57313e-06	1.88912	0.858	0.802	0.253988	T cell area	MSL1
5.2519e-34	1.88839	0.787	0.588	1.76138e-29	T cell area	RCAN3
2.31668e-43	1.88599	0.593	0.292	7.76969e-39	T cell area	IPCEF1
2.08334e-35	1.88171	0.667	0.427	6.9871e-31	T cell area	ICOS
5.2089e-20	1.88133	0.824	0.68	1.74696e-15	T cell area	TSPAN14
2.4428e-07	1.87437	0.891	0.839	0.00819268	T cell area	AIF1
2.34105e-29	1.87201	0.822	0.632	7.8514e-25	T cell area	PLCG1
4.30644e-06	1.85522	0.796	0.75	0.144429	T cell area	TRADD
1.66414e-27	1.85192	0.98	0.89	5.5812e-23	T cell area	RASSF5
5.69485e-26	1.84921	0.916	0.785	1.90994e-21	T cell area	GOLGA8A
6.11062e-06	1.84205	0.927	0.874	0.204938	T cell area	NBEAL2
9.04495e-17	1.83989	0.869	0.763	3.0335e-12	T cell area	CNOT6L
2.05457e-45	1.83701	0.951	0.822	6.89063e-41	T cell area	C1QB
1.38049e-13	1.82777	0.924	0.88	4.6299e-09	T cell area	STK10
1.72896e-13	1.82143	0.847	0.723	5.7986e-09	T cell area	GRSF1
9.19531e-23	1.81734	0.942	0.858	3.08392e-18	T cell area	FGD3
5.21073e-12	1.81582	0.86	0.761	1.74757e-07	T cell area	HERC1
4.95834e-15	1.81574	0.984	0.942	1.66293e-10	T cell area	DDIT4
1.31292e-56	1.8111	0.616	0.29	4.40326e-52	T cell area	NELL2
4.92962e-27	1.80878	0.898	0.775	1.6533e-22	T cell area	BIN2
0.00340876	1.79042	0.669	0.615	1	T cell area	C6orf89
1.24583e-41	1.7834	0.967	0.877	4.17825e-37	T cell area	ARID5A
0.000150712	1.78139	0.738	0.69	1	T cell area	CNOT2
1.4703e-29	1.76952	0.989	0.952	4.93108e-25	T cell area	CDC42SE1
6.40258e-42	1.76127	0.831	0.593	2.1473e-37	T cell area	NMRK1
1.7479e-51	1.75854	0.88	0.682	5.86211e-47	T cell area	PRKCH
2.83791e-40	1.75641	0.62	0.339	9.51778e-36	T cell area	PDE3B
9.94535e-18	1.75435	0.807	0.672	3.33547e-13	T cell area	RASA3
6.94167e-32	1.75179	0.58	0.339	2.3281e-27	T cell area	TIAM1
0.00311941	1.74898	0.673	0.619	1	T cell area	TRRAP
1.10818e-27	1.74233	0.8	0.635	3.7166e-23	T cell area	USP20
1.58428e-05	1.73744	0.887	0.828	0.531337	T cell area	MAT2B
1.43612e-14	1.73464	0.898	0.806	4.81644e-10	T cell area	KCNAB2
0.000104762	1.73142	0.684	0.609	1	T cell area	AKIRIN1
3.05303e-15	1.72564	0.891	0.788	1.02393e-10	T cell area	ANKZF1
3.42816e-08	1.723	0.991	0.984	0.00114974	T cell area	SF1
5.5199e-10	1.71485	0.953	0.887	1.85126e-05	T cell area	ANXA11
2.54443e-06	1.71262	0.896	0.838	0.0853352	T cell area	CHD2
5.26886e-14	1.6983	0.984	0.964	1.76707e-09	T cell area	CLK1
5.63357e-18	1.6982	0.92	0.838	1.88939e-13	T cell area	XPO6
1.64787e-19	1.68993	0.904	0.795	5.52664e-15	T cell area	SLC9A3R1
1.3512e-29	1.68967	0.747	0.519	4.53167e-25	T cell area	SKAP1
5.82283e-14	1.68749	0.811	0.707	1.95286e-09	T cell area	DOCK10
1.45186e-28	1.67689	0.996	0.953	4.86926e-24	T cell area	CD48
9.35495e-34	1.67684	0.913	0.775	3.13746e-29	T cell area	ARRB2
2.02947e-29	1.67452	0.684	0.456	6.80645e-25	T cell area	DUSP16
1.1549e-06	1.66847	0.949	0.905	0.0387329	T cell area	GLS
0.000583073	1.66277	0.576	0.516	1	T cell area	PRKX
3.17391e-43	1.65982	0.647	0.348	1.06447e-38	T cell area	OXNAD1
3.05385e-17	1.6598	0.813	0.687	1.0242e-12	T cell area	PPP1R2
8.20466e-13	1.65852	0.971	0.93	2.75168e-08	T cell area	DPP7
3.20654e-38	1.65389	0.778	0.532	1.07541e-33	T cell area	ATP8B2
0.00010083	1.64586	0.931	0.903	1	T cell area	CUTA
6.0668e-11	1.63277	0.84	0.771	2.03468e-06	T cell area	PCSK7
2.64338e-25	1.63062	0.984	0.945	8.86538e-21	T cell area	CYTH1
0.00571276	1.62573	0.844	0.793	1	T cell area	TM9SF3
3.04528e-23	1.62279	0.856	0.724	1.02133e-18	T cell area	ITPKB
1.28836e-10	1.61471	0.716	0.602	4.32089e-06	T cell area	CRTC3
2.07737e-06	1.61204	0.882	0.813	0.0696709	T cell area	GABARAPL2
2.53226e-19	1.60635	0.991	0.939	8.4927e-15	T cell area	IKZF1
2.06784e-44	1.60046	0.911	0.734	6.93512e-40	T cell area	SLFN5
0.000152158	1.5993	0.918	0.861	1	T cell area	LMF2
1.2077e-12	1.587	0.809	0.687	4.05038e-08	T cell area	LY75
6.68264e-34	1.58475	0.907	0.756	2.24122e-29	T cell area	NDFIP1
1.94457e-05	1.58375	0.822	0.759	0.652171	T cell area	RNF167
2.09258e-36	1.57983	0.696	0.429	7.01808e-32	T cell area	BICDL1
1.06992e-10	1.57544	0.716	0.582	3.58831e-06	T cell area	MAN2B2
1.12712e-07	1.56469	0.871	0.833	0.00378012	T cell area	HEXDC
0.00323955	1.56018	0.742	0.685	1	T cell area	ZNF33A
1.05089e-07	1.55292	0.929	0.886	0.00352448	T cell area	SMCHD1
8.10609e-06	1.55139	0.876	0.828	0.271862	T cell area	ZNF655
2.52345e-10	1.50807	0.738	0.609	8.46314e-06	T cell area	PTPRJ
3.69255e-06	1.50732	0.878	0.849	0.123841	T cell area	ZRANB2
4.26287e-41	1.50132	0.796	0.52	1.42968e-36	T cell area	MGAT4A
0.000102773	1.49681	0.811	0.789	1	T cell area	DHX30
0.00280752	1.48332	0.547	0.473	1	T cell area	PRPF39
1.93771e-19	1.47483	0.776	0.616	6.49868e-15	T cell area	NPEPL1
0.000804676	1.47431	0.962	0.926	1	T cell area	MRPS21
5.75621e-40	1.47376	1	0.991	1.93052e-35	T cell area	ARHGAP45
3.62328e-05	1.47368	0.596	0.506	1	T cell area	CNOT11
5.72613e-27	1.46153	0.66	0.439	1.92043e-22	T cell area	GADD45A
2.56124e-30	1.46151	0.631	0.388	8.58989e-26	T cell area	GRAP2
4.42369e-10	1.45234	0.736	0.619	1.48362e-05	T cell area	TSPYL2
0.000152929	1.45165	0.831	0.781	1	T cell area	PPP4R3A
1.40373e-30	1.45161	0.904	0.765	4.70781e-26	T cell area	CD4
3.91422e-07	1.45075	0.698	0.586	0.0131275	T cell area	PARP8
0.0046586	1.44227	0.802	0.75	1	T cell area	IMP3
8.52357e-17	1.43516	0.844	0.719	2.85864e-12	T cell area	CERK
1.78679e-07	1.43246	0.387	0.276	0.00599253	T cell area	CENPK
6.85256e-19	1.42256	0.86	0.743	2.29821e-14	T cell area	CORO1B
4.82432e-11	1.41893	0.902	0.821	1.61798e-06	T cell area	PSMA3-AS1
1.04134e-05	1.41573	0.804	0.726	0.349244	T cell area	CDK10
8.40966e-20	1.4119	0.613	0.424	2.82043e-15	T cell area	ITGA6
9.72513e-10	1.40985	0.724	0.621	3.26161e-05	T cell area	GSDMB
3.79142e-41	1.40263	0.518	0.237	1.27157e-36	T cell area	FLT3LG
4.51967e-19	1.4025	0.849	0.734	1.51581e-14	T cell area	FKBP5
2.47712e-18	1.40128	0.718	0.537	8.30778e-14	T cell area	IL6R
4.65293e-10	1.40072	0.884	0.82	1.5605e-05	T cell area	TUBGCP6
2.4852e-13	1.39921	0.864	0.797	8.33488e-09	T cell area	CCDC88C
7.6184e-33	1.39794	0.989	0.954	2.55506e-28	T cell area	LBH
2.08751e-19	1.39528	0.709	0.521	7.00108e-15	T cell area	DYRK2
1.77589e-19	1.38747	0.691	0.529	5.95597e-15	T cell area	SMPD1
0.00788432	1.38526	0.849	0.817	1	T cell area	POLR2J
1.59299e-33	1.38256	0.891	0.72	5.34258e-29	T cell area	PASK
2.757e-37	1.38134	0.636	0.36	9.24641e-33	T cell area	CCL22
2.57745e-07	1.38079	0.462	0.352	0.00864426	T cell area	SLC7A6OS
9.84994e-20	1.37239	0.996	0.989	3.30347e-15	T cell area	EIF3L
1.93533e-13	1.36533	0.718	0.588	6.4907e-09	T cell area	BCL2
1.52963e-27	1.36489	0.931	0.809	5.13007e-23	T cell area	CD69
8.57565e-05	1.36057	0.818	0.755	1	T cell area	DNAJB6
0.00135432	1.35941	0.962	0.933	1	T cell area	TRABD
4.20019e-26	1.35876	1	1	1.40866e-21	T cell area	NACA
4.97306e-19	1.35821	0.791	0.627	1.66787e-14	T cell area	BTN3A3
3.40566e-38	1.35518	0.598	0.327	1.14219e-33	T cell area	STAT4
1.0186e-07	1.34629	0.704	0.609	0.00341617	T cell area	CRLF3
4.12782e-25	1.34355	0.527	0.311	1.38439e-20	T cell area	TSPAN32
1.03352e-07	1.33802	0.842	0.742	0.00346623	T cell area	SERINC1
0.00335457	1.33706	0.627	0.569	1	T cell area	SMAD2
1.83815e-08	1.33368	0.976	0.954	0.00061648	T cell area	LENG8
3.7925e-41	1.32883	0.62	0.335	1.27193e-36	T cell area	UBASH3A
6.97753e-06	1.32719	0.942	0.911	0.234013	T cell area	FNBP1
4.73073e-05	1.32599	0.929	0.876	1	T cell area	ARL6IP5
6.49237e-36	1.32336	0.513	0.248	2.17741e-31	T cell area	RGL4
3.02771e-12	1.32272	0.964	0.908	1.01543e-07	T cell area	PLEC
0.000359562	1.32262	0.849	0.802	1	T cell area	NXF1
9.03445e-09	1.32237	0.562	0.431	0.000302997	T cell area	C1orf56
6.35519e-13	1.32028	0.584	0.419	2.1314e-08	T cell area	GPR174
1.41506e-07	1.31003	0.969	0.96	0.00474581	T cell area	LAMTOR4
0.000237164	1.30939	0.731	0.663	1	T cell area	LETMD1
4.71518e-27	1.29789	0.518	0.291	1.58138e-22	T cell area	SCML4
2.18965e-33	1.29632	0.684	0.43	7.34363e-29	T cell area	DOK2
0.000469943	1.2895	0.402	0.472	1	T cell area	CPVL
1.39292e-08	1.28928	0.5	0.371	0.000467156	T cell area	DNHD1
6.80404e-19	1.28856	0.74	0.603	2.28194e-14	T cell area	SPN
3.9225e-27	1.28759	1	0.989	1.31553e-22	T cell area	KLF2
1.05961e-25	1.28176	0.836	0.661	3.55371e-21	T cell area	SELPLG
1.24463e-28	1.27885	0.702	0.478	4.17423e-24	T cell area	IL11RA
7.57263e-30	1.27831	0.558	0.32	2.53971e-25	T cell area	GZMM
2.43613e-06	1.27415	0.691	0.621	0.0817028	T cell area	ALKBH7
0.00243337	1.27338	0.669	0.611	1	T cell area	CDIPT
6.54151e-18	1.26919	0.938	0.886	2.19389e-13	T cell area	MVP
2.56079e-11	1.26449	0.804	0.704	8.58838e-07	T cell area	PHC3
1.51263e-08	1.26428	0.764	0.639	0.000507304	T cell area	FAM89B
0.00292759	1.26403	0.829	0.783	1	T cell area	PNPLA2
1.91336e-15	1.2611	0.878	0.792	6.41702e-11	T cell area	WDR82
2.75958e-08	1.25294	0.88	0.817	0.000925507	T cell area	STK4
1.03766e-54	1.24975	0.438	0.146	3.48011e-50	T cell area	TMIGD2
4.92829e-26	1.24522	0.604	0.378	1.65285e-21	T cell area	OBSCN
3.48538e-09	1.23544	0.818	0.719	0.000116893	T cell area	MHENCR
2.14059e-19	1.22332	0.809	0.639	7.17912e-15	T cell area	TMEM63A
3.17645e-13	1.22313	0.696	0.557	1.06532e-08	T cell area	DNMT3A
3.26202e-11	1.22066	0.702	0.588	1.09402e-06	T cell area	HIPK1
2.72194e-09	1.21738	0.887	0.846	9.12886e-05	T cell area	PI4KA
2.42958e-05	1.21447	0.762	0.702	0.814832	T cell area	C7orf43
0.00541262	1.21114	0.74	0.689	1	T cell area	ARHGAP15
2.80956e-31	1.20488	0.638	0.39	9.42271e-27	T cell area	GIMAP2
2.73145e-06	1.20416	0.842	0.742	0.0916075	T cell area	CAB39
5.03232e-15	1.20348	0.516	0.347	1.68774e-10	T cell area	HABP4
3.37106e-41	1.20066	0.484	0.215	1.13059e-36	T cell area	ARHGAP22
1.888e-06	1.19992	0.653	0.558	0.0633199	T cell area	AC025164.1
5.27659e-16	1.19986	0.936	0.876	1.76966e-11	T cell area	N4BP2L2
4.0533e-31	1.19878	0.864	0.69	1.35939e-26	T cell area	ESYT2
1.05513e-22	1.18354	0.604	0.402	3.53869e-18	T cell area	TMEM204
4.63462e-22	1.18147	0.727	0.534	1.55436e-17	T cell area	TMEM8A
3.04156e-11	1.18067	0.802	0.69	1.02008e-06	T cell area	ARHGEF6
1.7635e-14	1.17794	0.591	0.42	5.91442e-10	T cell area	LAG3
9.57263e-09	1.17696	0.869	0.886	0.000321047	T cell area	MTPN
2.04893e-19	1.17557	0.86	0.727	6.87169e-15	T cell area	SLC7A6
9.30107e-16	1.17091	0.736	0.588	3.11939e-11	T cell area	PXN
1.87076e-06	1.17012	0.902	0.862	0.0627416	T cell area	TGOLN2
2.98965e-45	1.16885	0.44	0.169	1.00267e-40	T cell area	EPHA1
0.00250906	1.16842	0.829	0.743	1	T cell area	ACIN1
6.91893e-09	1.16708	0.913	0.849	0.000232047	T cell area	UBE2G2
3.46121e-20	1.16439	0.747	0.567	1.16082e-15	T cell area	AL365361.1
7.02512e-12	1.16409	0.936	0.885	2.35608e-07	T cell area	DDX24
8.30287e-10	1.16158	0.871	0.795	2.78462e-05	T cell area	PTPN7
1.92222e-23	1.1602	0.709	0.508	6.44675e-19	T cell area	RASGRP1
3.06935e-14	1.1588	0.924	0.862	1.0294e-09	T cell area	SELENOW
6.26826e-27	1.15786	0.447	0.223	2.10225e-22	T cell area	CD40LG
8.73779e-21	1.15732	0.658	0.454	2.93048e-16	T cell area	LPIN2
3.84856e-05	1.1522	0.913	0.89	1	T cell area	MACF1
1.11192e-27	1.14621	0.531	0.295	3.72915e-23	T cell area	RFLNB
8.99021e-17	1.14607	0.764	0.612	3.01514e-12	T cell area	RNF216
6.03582e-14	1.14543	0.631	0.475	2.02429e-09	T cell area	RAPGEF6
7.8878e-14	1.14467	0.527	0.367	2.64541e-09	T cell area	AC009041.2
0.00534126	1.14312	0.491	0.431	1	T cell area	FBXO3
0.00983665	1.14182	0.82	0.764	1	T cell area	DDX56
5.50097e-08	1.13486	0.842	0.769	0.00184492	T cell area	MALT1
2.80702e-44	1.13476	0.489	0.206	9.41417e-40	T cell area	FAM153A
5.34439e-07	1.13302	0.889	0.828	0.017924	T cell area	DDX6
0.0064002	1.13174	0.553	0.495	1	T cell area	VAC14
2.54256e-20	1.13105	0.547	0.341	8.52724e-16	T cell area	ZNF862
4.19799e-10	1.12896	0.62	0.487	1.40792e-05	T cell area	P4HTM
6.11974e-07	1.12613	0.891	0.855	0.0205244	T cell area	2020-03-06
0.000827103	1.12472	0.689	0.621	1	T cell area	MLXIP
3.8411e-38	1.12019	0.622	0.338	1.28823e-33	T cell area	PLXDC1
1.25799e-06	1.11616	0.7	0.597	0.0421905	T cell area	KAT6A
1.46807e-08	1.11502	0.953	0.927	0.00049236	T cell area	CCDC88B
5.53353e-23	1.11199	0.42	0.215	1.85583e-18	T cell area	MEOX1
0.00305148	1.10477	0.86	0.839	1	T cell area	MARS
2.6808e-16	1.1019	0.729	0.576	8.99088e-12	T cell area	TECPR1
0.000461687	1.10149	0.864	0.816	1	T cell area	DYNC1H1
0.00372022	1.1002	0.744	0.703	1	T cell area	UBE4A
2.63152e-17	1.09516	0.782	0.627	8.82561e-13	T cell area	EVI2A
1.13618e-14	1.09391	0.593	0.437	3.81052e-10	T cell area	SH2D1A
1.1378e-09	1.09201	0.976	0.95	3.81595e-05	T cell area	ANAPC16
3.45833e-11	1.09119	0.949	0.88	1.15985e-06	T cell area	UXT
4.01112e-15	1.08574	0.733	0.578	1.34525e-10	T cell area	ATP2B4
6.5459e-09	1.08136	0.713	0.61	0.000219536	T cell area	DCAF5
1.19612e-14	1.07966	0.52	0.355	4.01155e-10	T cell area	AMY2B
0.000136768	1.07918	0.838	0.797	1	T cell area	EMB
1.15248e-15	1.07792	0.529	0.351	3.86517e-11	T cell area	HELB
1.03189e-05	1.0759	0.867	0.805	0.346076	T cell area	RNF126
8.58972e-26	1.07227	0.498	0.276	2.88082e-21	T cell area	TRAT1
1.46577e-06	1.07224	0.591	0.488	0.0491591	T cell area	MTR
1.8623e-12	1.07165	0.72	0.586	6.24578e-08	T cell area	SREBF1
4.73528e-14	1.06638	0.458	0.291	1.58812e-09	T cell area	MAML2
5.05832e-08	1.06103	0.704	0.624	0.00169646	T cell area	POLRMT
3.20425e-07	1.06006	0.884	0.792	0.0107464	T cell area	SLTM
2.71201e-24	1.05942	0.978	0.927	9.09555e-20	T cell area	C12orf57
1.12645e-26	1.05813	0.796	0.582	3.77789e-22	T cell area	RGCC
0.00194815	1.05645	0.722	0.658	1	T cell area	DDX18
2.91715e-06	1.05634	0.731	0.645	0.0978355	T cell area	S1PR4
7.52412e-06	1.05609	0.702	0.612	0.252344	T cell area	CHFR
1.20772e-06	1.0555	0.642	0.545	0.0405045	T cell area	SACM1L
8.12483e-08	1.05344	0.516	0.406	0.0027249	T cell area	UXS1
0.000240826	1.04884	0.696	0.609	1	T cell area	ERO1A
1.06529e-78	1.04741	0.853	0.471	3.57277e-74	T cell area	LAMP3
3.20675e-13	1.04628	0.64	0.493	1.07548e-08	T cell area	CAPS
0.00430437	1.04534	0.851	0.82	1	T cell area	WBP2
1.4036e-05	1.04508	0.971	0.933	0.47074	T cell area	RSRP1
1.58877e-17	1.04502	0.573	0.392	5.32841e-13	T cell area	ZNF831
6.50173e-08	1.03642	0.582	0.464	0.00218055	T cell area	MT1X
0.000163074	1.03627	0.596	0.52	1	T cell area	CEP350
3.56512e-07	1.03395	0.878	0.805	0.0119567	T cell area	EML3
4.06218e-05	1.02634	0.987	0.965	1	T cell area	SON
0.000129436	1.02216	0.942	0.907	1	T cell area	MINOS1
4.66734e-18	1.02178	0.838	0.702	1.56533e-13	T cell area	HECA
1.91538e-19	1.02034	0.982	0.929	6.42382e-15	T cell area	PIK3CD
1.82639e-09	1.01658	0.582	0.462	6.12535e-05	T cell area	WWP1
5.50604e-20	1.01531	0.922	0.827	1.84662e-15	T cell area	MAN2C1
3.82526e-13	1.01131	0.756	0.62	1.28292e-08	T cell area	SGSM2
3.15014e-05	1.00639	0.849	0.785	1	T cell area	OTUD5
0.000597327	1.0046	0.749	0.7	1	T cell area	B3GAT3
0.00869159	1.0039	0.831	0.771	1	T cell area	INO80E
0.000128585	1.00073	0.847	0.788	1	T cell area	UBR4
1.30685e-11	1.00035	0.682	0.566	4.38293e-07	T cell area	PPWD1
1.45005e-14	0.996241	0.564	0.399	4.86316e-10	T cell area	LPAR2
4.68236e-16	0.995176	0.664	0.49	1.57037e-11	T cell area	PPM1M
0.00199547	0.992971	0.456	0.38	1	T cell area	PIK3CA
5.43402e-18	0.990029	0.518	0.327	1.82246e-13	T cell area	PTGER4
5.36277e-25	0.989577	0.602	0.374	1.79857e-20	T cell area	NOL4L
5.81966e-09	0.984991	0.811	0.727	0.00019518	T cell area	CARMIL2
5.18925e-09	0.984512	0.584	0.472	0.000174037	T cell area	SEC31B
2.24823e-24	0.983693	0.424	0.217	7.5401e-20	T cell area	GATA3
2.72134e-14	0.978633	0.731	0.596	9.12681e-10	T cell area	BTN3A2
0.00145809	0.970918	0.749	0.688	1	T cell area	ZNF335
3.31107e-05	0.968655	0.92	0.885	1	T cell area	STK17A
2.50543e-13	0.967883	0.713	0.569	8.40271e-09	T cell area	ZBTB25
5.80055e-24	0.963258	0.353	0.165	1.94539e-19	T cell area	LINC02361
1.18349e-06	0.961266	0.716	0.661	0.0396919	T cell area	LIX1L
0.000330526	0.959541	0.578	0.498	1	T cell area	MINK1
1.98436e-12	0.959357	0.896	0.771	6.65514e-08	T cell area	TECR
3.01396e-32	0.957372	1	0.994	1.01082e-27	T cell area	PTPRC
8.47891e-07	0.955756	0.796	0.715	0.0284366	T cell area	SYNRG
1.71904e-05	0.953196	1	1	0.576533	T cell area	ATP5F1E
8.62377e-14	0.952634	0.478	0.32	2.89224e-09	T cell area	LRRC8C
6.4648e-13	0.951628	0.851	0.765	2.16817e-08	T cell area	ERBIN
1.40849e-11	0.950058	0.918	0.85	4.7238e-07	T cell area	EML4
3.22374e-22	0.946163	0.484	0.275	1.08118e-17	T cell area	GPR155
1.6513e-10	0.945889	0.742	0.608	5.53815e-06	T cell area	STIM1
3.37506e-05	0.94562	0.782	0.691	1	T cell area	SMIM26
1.43565e-08	0.944614	0.762	0.667	0.000481489	T cell area	ZC3HAV1
4.47732e-09	0.942773	0.951	0.891	0.00015016	T cell area	GRK6
3.62647e-27	0.941888	0.351	0.153	1.21625e-22	T cell area	FHIT
4.96512e-20	0.940629	0.404	0.218	1.6652e-15	T cell area	FLT3
5.72276e-26	0.939696	0.42	0.208	1.9193e-21	T cell area	TMEM71
0.000335054	0.938385	0.729	0.659	1	T cell area	TGFB1
3.99886e-07	0.938097	0.713	0.603	0.0134114	T cell area	TMEM50B
4.99404e-25	0.936646	0.644	0.405	1.6749e-20	T cell area	LPAR6
3.53616e-21	0.934737	0.58	0.374	1.18596e-16	T cell area	CDR2
4.05872e-28	0.931843	0.471	0.238	1.36121e-23	T cell area	AC026979.2
1.81187e-09	0.929907	0.851	0.75	6.07666e-05	T cell area	MAF
1.08953e-10	0.927379	0.842	0.751	3.65406e-06	T cell area	MAP7D1
1.43464e-13	0.926812	0.58	0.432	4.81149e-09	T cell area	SLC8B1
8.03063e-13	0.926721	0.964	0.921	2.69331e-08	T cell area	IRF3
2.51372e-10	0.923646	0.698	0.557	8.43051e-06	T cell area	NUDT16L1
2.93162e-29	0.923589	0.936	0.801	9.83207e-25	T cell area	DGKZ
1.13032e-20	0.921233	0.376	0.191	3.79086e-16	T cell area	CD226
0.00147916	0.918258	0.629	0.573	1	T cell area	LZTR1
8.94002e-24	0.917987	0.727	0.533	2.9983e-19	T cell area	IL17RA
3.7589e-28	0.916601	0.502	0.261	1.26066e-23	T cell area	INPP4B
1.04866e-08	0.91452	0.844	0.755	0.000351701	T cell area	SH2B1
2.15914e-13	0.912127	0.469	0.308	7.24131e-09	T cell area	EIF4E3
8.07723e-19	0.911898	0.56	0.373	2.70894e-14	T cell area	AC087741.1
1.34184e-21	0.911362	0.631	0.428	4.50027e-17	T cell area	ATP6V0E2
2.27793e-06	0.909565	0.911	0.866	0.0763972	T cell area	ATXN2L
0.000204849	0.909456	0.544	0.471	1	T cell area	CREBRF
1.53891e-15	0.90874	0.864	0.752	5.16121e-11	T cell area	PLCB2
1.40199e-10	0.907647	0.453	0.32	4.702e-06	T cell area	PDE4D
1.64136e-07	0.907437	0.596	0.494	0.00550479	T cell area	PYGO2
4.02094e-13	0.904204	0.918	0.851	1.34854e-08	T cell area	GLG1
3.77751e-10	0.904066	0.762	0.626	1.2669e-05	T cell area	BTN2A1
1.24261e-07	0.902584	0.844	0.769	0.00416748	T cell area	SAFB2
4.95418e-24	0.902305	0.373	0.179	1.66153e-19	T cell area	GPR171
3.05369e-11	0.900934	0.636	0.501	1.02415e-06	T cell area	TBC1D10A
3.00543e-06	0.897617	0.709	0.624	0.100796	T cell area	PDE4DIP
8.79244e-08	0.897215	0.578	0.465	0.00294881	T cell area	DGCR6L
7.11224e-09	0.895221	0.591	0.469	0.00023853	T cell area	PYGB
1.95508e-09	0.895049	0.713	0.599	6.55694e-05	T cell area	MITD1
4.06064e-12	0.89486	0.571	0.42	1.36186e-07	T cell area	PIK3R5
3.968e-13	0.885298	0.933	0.88	1.33079e-08	T cell area	ATP1A1
2.23248e-19	0.88519	0.807	0.662	7.4873e-15	T cell area	NLRC3
2.14559e-12	0.885001	0.88	0.759	7.19589e-08	T cell area	RNF149
1.12815e-05	0.884237	0.553	0.461	0.378361	T cell area	DROSHA
7.39134e-06	0.883083	0.676	0.584	0.247891	T cell area	FCHSD1
3.21438e-12	0.880977	0.633	0.487	1.07804e-07	T cell area	TMEM106B
1.42581e-08	0.876383	0.684	0.593	0.000478187	T cell area	RUNX1
2.14932e-14	0.876168	0.431	0.273	7.2084e-10	T cell area	SCML1
0.00734887	0.87604	0.64	0.607	1	T cell area	POM121
8.2085e-07	0.874376	0.633	0.545	0.0275297	T cell area	RASA2
1.93021e-09	0.873753	0.938	0.876	6.47355e-05	T cell area	TUBA4A
3.74012e-09	0.87278	0.784	0.69	0.000125436	T cell area	STAT5A
0.00118769	0.872474	0.793	0.738	1	T cell area	NSD3
4.41006e-24	0.871117	0.453	0.243	1.47905e-19	T cell area	GCNT4
3.26271e-20	0.870452	0.713	0.521	1.09425e-15	T cell area	ARHGEF3
0.00123981	0.870423	0.698	0.667	1	T cell area	ALG13
1.81883e-14	0.86295	0.582	0.408	6.09999e-10	T cell area	EPHB6
2.19067e-10	0.862702	0.467	0.319	7.34708e-06	T cell area	CCDC66
7.16715e-17	0.861586	0.458	0.279	2.40372e-12	T cell area	SLA2
0.00207502	0.85914	0.556	0.495	1	T cell area	TNFSF12
1.21478e-10	0.854671	0.787	0.686	4.07414e-06	T cell area	TBRG1
6.48302e-06	0.853975	0.811	0.749	0.217427	T cell area	CORO7
0.000685254	0.853786	0.596	0.534	1	T cell area	NPIPA1
9.1731e-13	0.852195	0.38	0.239	3.07647e-08	T cell area	CISH
1.11147e-07	0.852171	0.78	0.669	0.00372765	T cell area	CAPN2
3.74406e-06	0.852102	0.76	0.678	0.125568	T cell area	USP3
6.32339e-06	0.844072	0.878	0.796	0.212074	T cell area	PPDPF
3.48409e-13	0.843495	0.749	0.624	1.16849e-08	T cell area	MBP
8.67537e-05	0.840606	0.742	0.678	1	T cell area	KDM2B
3.74851e-34	0.835775	0.998	0.993	1.25717e-29	T cell area	TSC22D3
0.000229834	0.834215	0.616	0.529	1	T cell area	MMP24OS
1.87623e-10	0.834163	0.878	0.814	6.29251e-06	T cell area	WNK1
0.000166115	0.83331	0.658	0.591	1	T cell area	KAT8
8.31499e-08	0.831525	0.916	0.859	0.00278868	T cell area	PRRC2C
5.06437e-25	0.826271	0.447	0.232	1.69849e-20	T cell area	PRKCQ
7.87941e-10	0.823745	0.4	0.276	2.6426e-05	T cell area	GBP3
1.74617e-07	0.822943	0.749	0.667	0.00585631	T cell area	FLYWCH1
4.04581e-06	0.822857	0.56	0.456	0.135688	T cell area	UBQLN2
5.31415e-07	0.822203	0.747	0.662	0.0178226	T cell area	MFSD12
1.94911e-11	0.821917	0.716	0.572	6.53691e-07	T cell area	ULK3
3.05457e-10	0.821126	0.584	0.456	1.02444e-05	T cell area	VPS26B
0.000527127	0.820569	0.613	0.525	1	T cell area	GALT
3.06149e-05	0.820481	0.733	0.666	1	T cell area	PCMTD2
2.36578e-07	0.819482	0.6	0.496	0.00793434	T cell area	RAP2B
2.55983e-07	0.818763	0.698	0.599	0.00858516	T cell area	USP36
8.86717e-26	0.818431	0.371	0.169	2.97387e-21	T cell area	MDS2
1.82235e-07	0.817432	0.884	0.831	0.00611179	T cell area	WDR26
2.18509e-08	0.816049	0.838	0.783	0.000732836	T cell area	ANKRD44
0.00372707	0.814512	0.638	0.573	1	T cell area	MED12
3.06209e-06	0.814492	0.664	0.578	0.102696	T cell area	CAMTA2
2.5161e-11	0.812411	0.78	0.648	8.43849e-07	T cell area	ZNF101
6.14335e-07	0.81212	0.436	0.335	0.0206036	T cell area	ADAMTS10
0.00121952	0.807726	0.68	0.619	1	T cell area	PHF20
0.00712761	0.807683	0.773	0.725	1	T cell area	SCAMP3
7.06184e-08	0.807254	0.684	0.577	0.0023684	T cell area	EEF1G
6.06225e-05	0.807106	0.689	0.619	1	T cell area	IRAK4
3.12331e-18	0.806908	0.527	0.33	1.0475e-13	T cell area	CTSW
0.000454387	0.806371	0.602	0.525	1	T cell area	TBC1D20
1.35431e-14	0.805252	0.416	0.252	4.54208e-10	T cell area	SERINC5
3.96268e-06	0.804941	0.876	0.809	0.1329	T cell area	USP34
7.01509e-17	0.804449	0.527	0.348	2.35272e-12	T cell area	NAA16
1.36843e-05	0.803999	0.62	0.532	0.458945	T cell area	WDR59
9.96795e-06	0.803919	0.473	0.377	0.334305	T cell area	RAB9A
6.15737e-09	0.802767	0.591	0.488	0.000206506	T cell area	TSPOAP1-AS1
3.77457e-11	0.802262	0.544	0.411	1.26592e-06	T cell area	AL591895.1
2.48911e-05	0.800577	0.562	0.481	0.834798	T cell area	ERAP2
0.000722964	0.800256	0.776	0.735	1	T cell area	RNF10
2.29722e-23	0.798659	0.593	0.37	7.70443e-19	T cell area	LINS1
9.57301e-17	0.796034	0.924	0.843	3.2106e-12	T cell area	STX16
4.54038e-33	0.794308	0.347	0.133	1.52275e-28	T cell area	LINC01550
0.000163723	0.793044	0.524	0.436	1	T cell area	CD200
0.000403433	0.791429	0.782	0.728	1	T cell area	SRRM1
0.000726702	0.791349	0.471	0.409	1	T cell area	SLC11A2
0.00034598	0.791289	0.682	0.596	1	T cell area	PPM1B
5.13748e-06	0.790274	0.482	0.385	0.172301	T cell area	SETD1B
3.61822e-16	0.789706	0.82	0.694	1.21348e-11	T cell area	TNFRSF4
8.34773e-08	0.789111	0.536	0.434	0.00279966	T cell area	CAMK2G
1.04718e-06	0.786353	0.858	0.786	0.0351203	T cell area	CCL5
6.35388e-07	0.786298	0.718	0.617	0.0213097	T cell area	FAM117A
7.07173e-07	0.785872	0.698	0.614	0.0237172	T cell area	DOCK11
2.18112e-16	0.785555	0.476	0.296	7.31505e-12	T cell area	BEX2
0.000124746	0.785226	0.644	0.563	1	T cell area	CBLB
8.75829e-31	0.783263	0.393	0.171	2.93735e-26	T cell area	TXK
0.000440879	0.781484	0.873	0.819	1	T cell area	R3HDM4
0.00080406	0.78106	0.829	0.761	1	T cell area	YTHDC1
2.48729e-16	0.777821	0.644	0.468	8.34186e-12	T cell area	ANXA2R
2.32467e-10	0.774717	0.636	0.495	7.79647e-06	T cell area	AGER
7.32656e-16	0.77344	0.449	0.283	2.45718e-11	T cell area	IL18R1
1.85731e-11	0.7703	0.884	0.822	6.22906e-07	T cell area	ADD3
0.000324308	0.769589	0.736	0.639	1	T cell area	RPS6KA3
3.02532e-06	0.768222	0.736	0.655	0.101463	T cell area	ORMDL3
6.55074e-06	0.766113	0.738	0.638	0.219699	T cell area	MRPL34
7.09632e-05	0.765686	0.769	0.674	1	T cell area	ARFGAP1
6.69928e-05	0.764628	0.596	0.518	1	T cell area	SMIM27
0.00415486	0.762774	0.724	0.68	1	T cell area	FAM168B
7.22423e-10	0.761668	0.933	0.872	2.42286e-05	T cell area	PAXX
1.11146e-15	0.76043	0.48	0.312	3.72763e-11	T cell area	GPRASP1
8.53516e-05	0.75964	0.418	0.338	1	T cell area	VPS9D1
3.08788e-21	0.755887	0.431	0.235	1.03561e-16	T cell area	DUSP4
1.62974e-10	0.754665	0.753	0.653	5.46582e-06	T cell area	APOL3
8.16778e-14	0.754622	0.533	0.373	2.73931e-09	T cell area	RHPN1
2.88105e-06	0.754455	0.662	0.551	0.0966246	T cell area	MTFR1L
4.55587e-05	0.754371	0.7	0.622	1	T cell area	CUL9
4.97621e-16	0.751486	0.467	0.3	1.66892e-11	T cell area	AKTIP
2.37593e-12	0.751267	0.78	0.675	7.96839e-08	T cell area	CBX7
5.91143e-05	0.749496	0.818	0.757	1	T cell area	LRCH4
1.50864e-07	0.747986	0.533	0.426	0.00505968	T cell area	RFFL
7.88828e-38	0.746007	0.362	0.133	2.64557e-33	T cell area	AC090948.3
0.000403871	0.745937	0.667	0.614	1	T cell area	TRMU
7.39001e-44	0.743842	0.998	0.978	2.47846e-39	T cell area	LDHB
0.00302742	0.743115	0.387	0.325	1	T cell area	RCBTB2
1.36612e-05	0.742994	0.693	0.601	0.45817	T cell area	APOL2
2.2642e-06	0.742782	0.571	0.473	0.0759368	T cell area	SSBP3
0.00229191	0.740761	0.702	0.622	1	T cell area	SLC12A9
0.000672962	0.739831	0.607	0.535	1	T cell area	RSBN1L
1.93078e-10	0.738758	0.647	0.523	6.47545e-06	T cell area	SVIP
0.000197305	0.735922	0.702	0.647	1	T cell area	PARP4
3.01053e-07	0.735768	0.449	0.332	0.0100967	T cell area	NIPAL3
0.00143766	0.735549	0.878	0.865	1	T cell area	OTUB1
8.95718e-07	0.73501	0.622	0.515	0.0300406	T cell area	XRN1
1.99212e-08	0.734867	0.658	0.548	0.000668116	T cell area	ZDHHC18
1.28032e-08	0.734091	0.593	0.458	0.000429393	T cell area	POMT1
0.00087023	0.732475	0.66	0.602	1	T cell area	RAB37
6.27222e-06	0.731767	0.438	0.33	0.210358	T cell area	ABCC10
1.29756e-14	0.731093	0.458	0.284	4.35175e-10	T cell area	SGTB
8.40837e-13	0.730651	0.916	0.858	2.82e-08	T cell area	KIAA1551
0.000173884	0.730253	0.476	0.396	1	T cell area	WDR73
1.33433e-05	0.729874	0.673	0.601	0.447509	T cell area	PKD1
1.60914e-20	0.729715	0.711	0.518	5.39672e-16	T cell area	CMTM3
2.26246e-05	0.72902	0.484	0.398	0.758782	T cell area	THEM4
1.0035e-23	0.728739	0.384	0.185	3.36553e-19	T cell area	THEMIS
1.81988e-07	0.728475	0.533	0.427	0.00610353	T cell area	LDLRAD4
0.00168396	0.728147	0.64	0.581	1	T cell area	TOR1AIP1
0.00163622	0.727365	0.6	0.551	1	T cell area	PIP4K2B
1.97927e-05	0.726786	0.796	0.722	0.663806	T cell area	CYHR1
5.25961e-08	0.725426	0.829	0.732	0.00176397	T cell area	MFNG
0.000562491	0.723713	0.658	0.599	1	T cell area	S1PR1
6.50142e-11	0.723689	0.971	0.907	2.18045e-06	T cell area	GPSM3
1.5009e-05	0.723459	0.722	0.656	0.503373	T cell area	DYNLL2
0.00375946	0.722004	0.349	0.282	1	T cell area	ZYG11B
1.06462e-18	0.721224	0.878	0.764	3.57054e-14	T cell area	SORL1
8.8593e-10	0.7204	0.689	0.574	2.97123e-05	T cell area	ZBTB4
1.76595e-08	0.720365	0.662	0.553	0.000592263	T cell area	PCNX1
0.00117388	0.718364	0.707	0.638	1	T cell area	MRNIP
3.19547e-19	0.717487	0.473	0.276	1.0717e-14	T cell area	HOXB2
1.67258e-07	0.715043	0.5	0.397	0.00560949	T cell area	SFMBT2
9.80558e-08	0.71449	0.893	0.827	0.00328859	T cell area	GDI1
4.60583e-06	0.713028	0.451	0.361	0.15447	T cell area	ZNF529
1.98858e-12	0.712278	0.86	0.739	6.66932e-08	T cell area	ADCY7
0.0050001	0.710127	0.907	0.892	1	T cell area	ZFAND5
5.17936e-08	0.708194	0.756	0.667	0.00173705	T cell area	FAM160B2
4.71188e-29	0.707752	0.358	0.148	1.58027e-24	T cell area	PLEKHB1
1.05073e-09	0.707673	0.636	0.527	3.52395e-05	T cell area	IL27RA
6.7477e-05	0.705562	0.547	0.472	1	T cell area	RIF1
4.92008e-15	0.704784	0.776	0.624	1.6501e-10	T cell area	STK38
6.58238e-11	0.704622	0.776	0.677	2.2076e-06	T cell area	CTC1
1.8933e-09	0.704358	0.713	0.607	6.34975e-05	T cell area	MPHOSPH8
9.63292e-07	0.703826	0.591	0.478	0.0323069	T cell area	GLI4
7.27919e-10	0.701882	0.716	0.588	2.4413e-05	T cell area	RIN3
2.31797e-08	0.700862	0.498	0.376	0.000777401	T cell area	CYB561D1
0.000102859	0.699302	0.716	0.651	1	T cell area	NCBP2
8.35113e-05	0.698792	0.784	0.705	1	T cell area	CLK3
2.5223e-06	0.698524	0.662	0.58	0.0845929	T cell area	ZKSCAN1
7.44035e-20	0.695928	0.393	0.212	2.49535e-15	T cell area	AC246785.3
1.2369e-05	0.694964	0.738	0.695	0.41483	T cell area	NFATC2
4.66067e-05	0.694644	0.758	0.693	1	T cell area	TLK1
7.0668e-06	0.693724	0.667	0.582	0.237006	T cell area	CD84
1.85711e-05	0.693285	0.464	0.376	0.622837	T cell area	CSAD
1.56548e-06	0.693273	0.749	0.683	0.0525029	T cell area	SH3BP1
1.2323e-05	0.693017	0.784	0.712	0.413287	T cell area	ZNF217
2.37662e-05	0.69243	0.622	0.542	0.797071	T cell area	USP5
1.34789e-34	0.692032	0.358	0.136	4.52055e-30	T cell area	GOLGA7B
0.000288006	0.69074	0.647	0.563	1	T cell area	FRYL
0.000383393	0.690682	0.913	0.878	1	T cell area	SBNO2
1.96814e-17	0.690096	0.467	0.281	6.60074e-13	T cell area	DHRS3
9.60009e-07	0.68829	0.6	0.49	0.0321968	T cell area	NAE1
0.0003515	0.687105	0.456	0.367	1	T cell area	NAGPA
0.00361438	0.686971	0.422	0.361	1	T cell area	ZBTB14
0.004943	0.685967	0.416	0.355	1	T cell area	FAM13A-AS1
2.76756e-12	0.683068	0.456	0.301	9.28184e-08	T cell area	PHLDB3
1.37305e-09	0.682624	0.8	0.711	4.60493e-05	T cell area	TBRG4
0.000783578	0.682506	0.836	0.777	1	T cell area	UFC1
2.28472e-06	0.682158	0.318	0.223	0.0766249	T cell area	SULT1A1
1.88808e-05	0.679972	0.729	0.638	0.633226	T cell area	NCK2
4.36948e-20	0.678723	0.322	0.154	1.46544e-15	T cell area	RASGRF2
7.79499e-07	0.677401	0.653	0.558	0.0261428	T cell area	H6PD
5.0573e-05	0.676927	0.362	0.282	1	T cell area	CRYZL1
6.49018e-07	0.676854	0.778	0.669	0.0217668	T cell area	LEMD2
1.53045e-13	0.676405	0.471	0.307	5.13282e-09	T cell area	CFAP36
2.96507e-09	0.675285	0.518	0.39	9.94425e-05	T cell area	TNRC6C
7.51237e-11	0.674875	0.891	0.814	2.5195e-06	T cell area	PRPF38B
2.78208e-30	0.673823	0.313	0.118	9.33053e-26	T cell area	ANKRD55
0.0011083	0.673539	0.8	0.76	1	T cell area	ARFGAP2
2.26167e-05	0.673517	0.596	0.494	0.758517	T cell area	SQOR
8.00359e-20	0.672964	0.542	0.335	2.68424e-15	T cell area	RORA
1.75991e-06	0.672417	0.542	0.437	0.0590238	T cell area	WHAMM
0.000986334	0.669375	0.616	0.544	1	T cell area	CASC4
4.33554e-07	0.669094	0.682	0.579	0.0145405	T cell area	SUPT20H
0.000319978	0.667686	0.667	0.593	1	T cell area	C14orf119
0.00138408	0.667605	0.611	0.549	1	T cell area	TBC1D15
4.60021e-15	0.665407	0.442	0.275	1.54282e-10	T cell area	GGT7
0.000344913	0.665033	0.707	0.621	1	T cell area	DCTN3
1.19568e-12	0.664191	0.538	0.38	4.01009e-08	T cell area	ENOSF1
0.000207496	0.663962	0.318	0.239	1	T cell area	KLRB1
1.85941e-14	0.66385	0.469	0.295	6.2361e-10	T cell area	PAQR8
8.95222e-10	0.662454	0.956	0.885	3.0024e-05	T cell area	ICAM3
0.00268465	0.662162	0.504	0.438	1	T cell area	KCTD10
2.39976e-13	0.661771	0.876	0.75	8.04833e-09	T cell area	PCED1B
1.20122e-08	0.661543	0.664	0.521	0.000402867	T cell area	ZFAND2B
0.000483533	0.658239	0.511	0.426	1	T cell area	MICA
5.56433e-14	0.65797	0.727	0.563	1.86617e-09	T cell area	ST3GAL5
1.12489e-10	0.657519	0.989	0.967	3.77267e-06	T cell area	CSDE1
1.30045e-18	0.657161	0.629	0.438	4.36147e-14	T cell area	SH2D2A
0.00150254	0.656237	0.562	0.513	1	T cell area	MAD1L1
8.05622e-05	0.65377	0.56	0.482	1	T cell area	LINC00667
1.97938e-09	0.653421	0.72	0.58	6.63846e-05	T cell area	PHC1
1.307e-07	0.652479	0.451	0.343	0.00438342	T cell area	CLIP4
0.00639404	0.652183	0.867	0.835	1	T cell area	NSUN5
3.19256e-05	0.651578	0.7	0.598	1	T cell area	EMD
0.000695073	0.650186	0.667	0.596	1	T cell area	FBXL3
3.30362e-11	0.647115	0.798	0.675	1.10797e-06	T cell area	MAU2
0.0011765	0.644995	0.751	0.685	1	T cell area	MTA1
9.95917e-13	0.644694	0.82	0.694	3.3401e-08	T cell area	UNC13D
4.23351e-08	0.643432	0.667	0.547	0.00141983	T cell area	ZNF783
0.000477573	0.642131	0.54	0.458	1	T cell area	THAP11
2.03312e-16	0.642087	0.987	0.961	6.81867e-12	T cell area	ARHGAP9
0.00215703	0.640543	0.624	0.563	1	T cell area	PDPR
2.33763e-32	0.640077	0.427	0.195	7.83993e-28	T cell area	LINC02273
3.65821e-11	0.639626	0.684	0.526	1.22689e-06	T cell area	HIVEP2
4.69017e-11	0.639335	0.736	0.62	1.57299e-06	T cell area	OCIAD2
2.89939e-05	0.639312	0.713	0.628	0.972396	T cell area	JPX
1.54193e-37	0.638221	0.338	0.114	5.17132e-33	T cell area	AC013264.1
1.22724e-13	0.638107	0.793	0.686	4.11593e-09	T cell area	NFKBIZ
1.38234e-38	0.637994	0.282	0.083	4.63608e-34	T cell area	AC005842.1
3.35812e-10	0.637509	0.851	0.755	1.12625e-05	T cell area	PHF1
9.18668e-07	0.63705	0.878	0.794	0.0308103	T cell area	RSRC2
2.23342e-05	0.635797	0.573	0.481	0.749044	T cell area	VPS11
1.32385e-05	0.634388	0.662	0.572	0.443992	T cell area	ZNF76
3.0323e-07	0.633048	0.711	0.615	0.0101697	T cell area	CIZ1
1.02695e-11	0.631903	0.736	0.611	3.44419e-07	T cell area	SFXN1
0.00252816	0.62418	0.736	0.687	1	T cell area	ZNF638
9.30251e-06	0.623339	0.778	0.697	0.311988	T cell area	HK1
1.32325e-07	0.622246	0.887	0.822	0.00443792	T cell area	IVNS1ABP
0.000340921	0.619617	0.376	0.289	1	T cell area	ZNF33B
9.2551e-11	0.618444	0.413	0.278	3.10397e-06	T cell area	IGF1R
2.66109e-05	0.61701	0.444	0.346	0.892476	T cell area	SGSH
4.58744e-06	0.616585	0.622	0.52	0.153854	T cell area	CLEC2B
8.85732e-10	0.616015	0.536	0.399	2.97057e-05	T cell area	GIMAP8
7.23742e-05	0.615647	0.396	0.305	1	T cell area	WDR54
1.04398e-10	0.61508	0.653	0.51	3.5013e-06	T cell area	UPP1
7.06081e-15	0.614813	0.731	0.581	2.36805e-10	T cell area	SNRK
8.0948e-11	0.614047	0.607	0.463	2.71483e-06	T cell area	PIK3R1
3.85419e-06	0.612774	0.36	0.263	0.129262	T cell area	ALDOC
0.000771575	0.612626	0.616	0.544	1	T cell area	DESI1
8.7848e-05	0.61138	0.893	0.836	1	T cell area	RHOG
4.00373e-05	0.610979	0.642	0.569	1	T cell area	ZC3H7A
0.000130966	0.608085	0.491	0.395	1	T cell area	ZFAND1
1.74744e-07	0.608053	0.44	0.318	0.00586056	T cell area	P2RY11
7.51002e-18	0.607843	0.267	0.12	2.51871e-13	T cell area	LINC01943
1.11916e-09	0.607818	0.867	0.782	3.75344e-05	T cell area	SNRPN
0.00894573	0.606722	0.564	0.509	1	T cell area	APBA3
1.04395e-05	0.604306	0.642	0.56	0.350121	T cell area	GLIPR2
1.32469e-16	0.604167	0.356	0.19	4.44274e-12	T cell area	TNIK
4.36768e-05	0.603245	0.496	0.406	1	T cell area	FRA10AC1
0.00156615	0.602478	0.444	0.371	1	T cell area	CCL3L1
0.000520918	0.601935	0.478	0.393	1	T cell area	RAVER1
6.50514e-05	0.599806	0.58	0.478	1	T cell area	FAM200B
1.24704e-09	0.598965	0.816	0.702	4.18234e-05	T cell area	CKLF
8.66175e-12	0.598257	0.32	0.189	2.90498e-07	T cell area	DNM1
0.00015642	0.598052	0.429	0.356	1	T cell area	DPH5
0.00293771	0.596667	0.627	0.557	1	T cell area	RANGRF
2.05022e-14	0.596427	0.493	0.325	6.87602e-10	T cell area	TNFSF13B
6.09193e-22	0.594257	0.911	0.782	2.04311e-17	T cell area	STAT5B
4.45722e-11	0.593919	0.331	0.2	1.49486e-06	T cell area	BAG3
3.24423e-09	0.593472	0.569	0.428	0.000108805	T cell area	KDM3A
7.29345e-06	0.592769	0.618	0.522	0.244608	T cell area	ENTPD6
1.86511e-06	0.592541	0.636	0.52	0.0625522	T cell area	NAPRT
9.92245e-06	0.592222	0.64	0.565	0.332779	T cell area	MDN1
5.77726e-08	0.591726	0.618	0.52	0.00193758	T cell area	CRBN
3.87264e-09	0.589274	0.293	0.18	0.000129881	T cell area	RTKN2
0.000466559	0.588829	0.709	0.644	1	T cell area	LY9
0.000175237	0.587226	0.751	0.688	1	T cell area	NUP98
0.00188587	0.587036	0.516	0.442	1	T cell area	KDM7A
5.95276e-05	0.586817	0.722	0.633	1	T cell area	PRPF3
6.7996e-09	0.586	0.669	0.551	0.000228045	T cell area	FTX
2.39336e-12	0.584788	0.62	0.467	8.02686e-08	T cell area	PLK3
0.000899835	0.584491	0.867	0.796	1	T cell area	LRPAP1
1.43663e-07	0.582369	0.516	0.401	0.00481817	T cell area	FAS
4.23125e-09	0.582248	0.453	0.324	0.000141908	T cell area	AP3M2
0.000625977	0.581929	0.564	0.492	1	T cell area	NUP43
0.000220643	0.580788	0.542	0.464	1	T cell area	ZNF770
0.000149584	0.580416	0.751	0.687	1	T cell area	MKRN1
1.05516e-10	0.578028	0.818	0.694	3.5388e-06	T cell area	SLC12A7
4.81054e-06	0.577819	0.7	0.624	0.161336	T cell area	MMS19
1.16598e-23	0.575489	0.32	0.137	3.91046e-19	T cell area	VIPR1
0.00626467	0.574992	0.458	0.392	1	T cell area	TRMT13
4.22491e-16	0.573658	0.353	0.194	1.41695e-11	T cell area	THRA
4.7716e-13	0.57362	0.922	0.864	1.6003e-08	T cell area	SPG7
8.57635e-06	0.573442	0.587	0.501	0.287634	T cell area	NMRAL1
2.54422e-06	0.572445	0.664	0.566	0.085328	T cell area	BET1L
1.64908e-16	0.57101	0.602	0.408	5.53069e-12	T cell area	NBPF15
0.000154646	0.570982	0.769	0.716	1	T cell area	RABGGTB
2.67456e-05	0.570668	0.338	0.252	0.896993	T cell area	TRMO
0.000331706	0.570639	0.658	0.583	1	T cell area	ZZEF1
6.54289e-05	0.569377	0.758	0.706	1	T cell area	MAX
0.00153439	0.568284	0.709	0.631	1	T cell area	AKAP8
1.75809e-11	0.56808	0.46	0.308	5.89627e-07	T cell area	HS3ST3B1
0.00056069	0.566917	0.662	0.58	1	T cell area	USP47
1.32908e-05	0.566229	0.524	0.422	0.445748	T cell area	GALNS
0.00181346	0.56495	0.629	0.571	1	T cell area	TNRC6B
0.00245506	0.563825	0.867	0.816	1	T cell area	CSNK1G2
4.20442e-05	0.56373	0.6	0.521	1	T cell area	NEK7
3.11143e-13	0.562598	0.642	0.471	1.04351e-08	T cell area	AC093323.1
1.1816e-06	0.562341	0.787	0.693	0.0396287	T cell area	RXRB
6.47311e-13	0.560918	0.373	0.224	2.17095e-08	T cell area	C11orf21
8.351e-07	0.560154	0.862	0.81	0.0280076	T cell area	PRPF4B
5.70872e-11	0.557362	0.453	0.32	1.91459e-06	T cell area	IKZF2
4.37058e-09	0.556608	0.636	0.513	0.00014658	T cell area	DEDD2
4.10732e-20	0.555935	0.273	0.119	1.37751e-15	T cell area	RETREG1
1.18575e-05	0.555844	0.6	0.513	0.397675	T cell area	C16orf54
0.00300443	0.555583	0.491	0.433	1	T cell area	HIST1H4C
2.45998e-06	0.554186	0.907	0.87	0.0825028	T cell area	ARHGAP30
2.3289e-19	0.553308	0.38	0.198	7.81065e-15	T cell area	MLLT3
0.00471611	0.552834	0.302	0.243	1	T cell area	LNPK
0.000122126	0.552171	0.404	0.489	1	T cell area	TMEM19
6.58637e-13	0.551569	0.4	0.249	2.20894e-08	T cell area	HSF2
4.91359e-11	0.550363	0.353	0.222	1.64792e-06	T cell area	PBX4
0.000593579	0.550213	0.909	0.863	1	T cell area	CSNK1D
0.000455385	0.550009	0.811	0.739	1	T cell area	EXOC7
2.29183e-12	0.54964	0.616	0.47	7.68633e-08	T cell area	PITPNC1
1.91993e-09	0.549366	0.678	0.526	6.43908e-05	T cell area	TSEN54
0.000157549	0.549242	0.636	0.552	1	T cell area	MICU2
2.03597e-10	0.54739	0.518	0.38	6.82824e-06	T cell area	LINC00623
0.000256665	0.546587	0.536	0.458	1	T cell area	C19orf12
7.3083e-06	0.545962	0.818	0.708	0.245106	T cell area	RAF1
0.000501864	0.545562	0.44	0.356	1	T cell area	CARMN
3.24541e-06	0.545213	0.871	0.818	0.108845	T cell area	TOP2B
0.00139994	0.541876	0.467	0.403	1	T cell area	METTL8
1.35391e-08	0.541776	0.356	0.24	0.000454074	T cell area	SYTL3
5.42826e-14	0.540952	0.436	0.269	1.82053e-09	T cell area	AK1
4.09453e-07	0.540289	0.609	0.5	0.0137322	T cell area	ARFGEF1
0.000614686	0.539882	0.689	0.623	1	T cell area	ATAD3B
1.65559e-09	0.538313	0.353	0.232	5.55253e-05	T cell area	ROBO3
8.5616e-07	0.538188	0.387	0.286	0.0287139	T cell area	GALM
0.000996291	0.537304	0.689	0.618	1	T cell area	USP16
1.23107e-06	0.535986	0.564	0.462	0.0412875	T cell area	U2AF1L4
0.00245337	0.53557	0.591	0.538	1	T cell area	POGLUT1
0.00239606	0.535384	0.56	0.506	1	T cell area	CNST
4.79845e-09	0.534738	0.667	0.573	0.00016093	T cell area	KIF21B
5.21562e-06	0.533803	0.482	0.383	0.174921	T cell area	PLEKHA1
0.00106589	0.533801	0.824	0.763	1	T cell area	PTCD3
8.73199e-08	0.533559	0.449	0.331	0.00292854	T cell area	C12orf65
4.55352e-09	0.533285	0.44	0.314	0.000152716	T cell area	MMP25-AS1
2.90204e-05	0.533037	0.902	0.86	0.973287	T cell area	VPS51
9.13515e-06	0.532999	0.66	0.577	0.306375	T cell area	NEMF
0.000894464	0.531612	0.427	0.349	1	T cell area	ABHD18
1.75278e-13	0.531585	0.329	0.184	5.87849e-09	T cell area	RNF144A
4.42972e-14	0.530392	0.433	0.275	1.48564e-09	T cell area	EBI3
0.000218134	0.52807	0.522	0.442	1	T cell area	MR1
5.51751e-05	0.526854	0.927	0.893	1	T cell area	PSMC5
0.000687774	0.524969	0.369	0.3	1	T cell area	ZNF766
0.00227189	0.524451	0.787	0.752	1	T cell area	DDX42
3.34696e-18	0.523556	0.276	0.126	1.1225e-13	T cell area	CACNA1I
1.66291e-06	0.523503	0.747	0.635	0.0557706	T cell area	TES
4.19749e-05	0.521723	0.633	0.557	1	T cell area	ZNF512
4.63864e-06	0.521509	0.644	0.559	0.155571	T cell area	FAM162A
0.00145686	0.521419	0.682	0.615	1	T cell area	BROX
3.93847e-08	0.519668	0.36	0.248	0.00132089	T cell area	MS4A4A
1.00876e-12	0.518722	0.371	0.222	3.38318e-08	T cell area	HSBP1L1
0.000579536	0.518671	0.513	0.433	1	T cell area	PHACTR2
6.32088e-11	0.517821	0.416	0.274	2.1199e-06	T cell area	BDH1
2.41583e-11	0.516403	0.773	0.673	8.1022e-07	T cell area	MCUB
6.23495e-07	0.515229	0.478	0.372	0.0209108	T cell area	TMEM250
0.000458071	0.514643	0.587	0.519	1	T cell area	TBC1D17
3.67942e-14	0.514369	0.927	0.879	1.234e-09	T cell area	REX1BD
0.000197598	0.513596	0.602	0.52	1	T cell area	KRIT1
2.58732e-05	0.512123	0.602	0.518	0.867734	T cell area	FBXO44
4.20525e-21	0.511827	0.853	0.751	1.41036e-16	T cell area	PIM1
2.34728e-05	0.510219	0.464	0.373	0.787231	T cell area	PRF1
1.77706e-05	0.509412	0.547	0.455	0.59599	T cell area	CYP4V2
6.56456e-05	0.508426	0.709	0.627	1	T cell area	OPTN
0.00038812	0.507351	0.704	0.635	1	T cell area	GIGYF1
0.00160089	0.50711	0.52	0.453	1	T cell area	ANGEL2
8.22835e-12	0.506704	0.282	0.157	2.75962e-07	T cell area	LINC00649
0.000338305	0.506528	0.518	0.443	1	T cell area	TGFBR1
4.81366e-05	0.506415	0.48	0.4	1	T cell area	INPP5E
0.000124985	0.506123	0.796	0.745	1	T cell area	RAB8B
0.000103218	0.505003	0.544	0.46	1	T cell area	SUGP1
5.68509e-20	0.504278	0.389	0.201	1.90666e-15	T cell area	ZCCHC14
3.43939e-09	0.504265	0.462	0.321	0.00011535	T cell area	SLC26A11
0.00064817	0.503725	0.464	0.393	1	T cell area	UBXN7
4.08545e-05	0.503716	0.518	0.437	1	T cell area	SORBS3
0.00110657	0.503674	0.58	0.504	1	T cell area	RRN3
3.36929e-07	0.503222	0.476	0.365	0.0112999	T cell area	GIPC1
0.00462894	0.503111	0.558	0.509	1	T cell area	L3MBTL2
0.00151998	0.503056	0.753	0.709	1	T cell area	SENP6
0.0022538	0.501998	0.391	0.321	1	T cell area	CASP8AP2
2.2228e-05	0.501655	0.571	0.489	0.745483	T cell area	ZNHIT3
3.57484e-27	0.500785	0.393	0.178	1.19893e-22	T cell area	ATP10A
1.85837e-13	0.499586	0.387	0.23	6.23261e-09	T cell area	NMT2
0.000189171	0.49952	0.329	0.253	1	T cell area	RTL10
4.14722e-05	0.498448	0.578	0.489	1	T cell area	KIAA1109
0.000207201	0.497948	0.642	0.56	1	T cell area	PCID2
0.000148945	0.496264	0.638	0.558	1	T cell area	WDR55
0.00154153	0.495831	0.567	0.502	1	T cell area	CCDC57
0.000330924	0.495805	0.493	0.402	1	T cell area	TCF20
1.18695e-07	0.494812	0.267	0.17	0.00398081	T cell area	INSL3
8.87857e-06	0.49458	0.724	0.653	0.297769	T cell area	MAN1B1
4.74139e-05	0.493882	0.324	0.239	1	T cell area	TMEM116
0.000627327	0.49383	0.727	0.656	1	T cell area	NEK9
1.49984e-11	0.493764	0.933	0.902	5.03017e-07	T cell area	SLC38A1
0.00151587	0.49361	0.484	0.411	1	T cell area	SLC6A6
6.26205e-06	0.490993	0.753	0.651	0.210017	T cell area	IGBP1
0.00171157	0.490735	0.46	0.392	1	T cell area	LEO1
0.00568967	0.489096	0.64	0.578	1	T cell area	ADSL
2.88465e-05	0.488732	0.409	0.317	0.967454	T cell area	RABL2B
7.72578e-19	0.488444	0.284	0.128	2.59107e-14	T cell area	GAL3ST4
6.6495e-08	0.487941	0.393	0.28	0.00223011	T cell area	KIF2A
1.66333e-07	0.487693	0.782	0.714	0.00557846	T cell area	FOXP1
5.81003e-08	0.486975	0.7	0.602	0.00194857	T cell area	URI1
0.00137299	0.486803	0.813	0.74	1	T cell area	IFI27L2
0.000923665	0.486464	0.478	0.408	1	T cell area	CLDN15
8.98118e-06	0.486138	0.733	0.634	0.301211	T cell area	CENPT
4.52709e-06	0.485263	0.713	0.628	0.151829	T cell area	CALCOCO2
0.000405606	0.484996	0.664	0.58	1	T cell area	R3HDM2
2.46265e-08	0.48338	0.636	0.535	0.000825924	T cell area	HERPUD2
2.40577e-06	0.483362	0.758	0.674	0.0806846	T cell area	CCAR2
2.00216e-05	0.483348	0.756	0.68	0.671483	T cell area	PPIE
0.000415761	0.482161	0.542	0.476	1	T cell area	SETD1A
0.00148593	0.482068	0.611	0.54	1	T cell area	TXNDC12
3.50752e-07	0.481918	0.462	0.359	0.0117635	T cell area	ATXN1
0.000403156	0.480727	0.742	0.669	1	T cell area	TTC17
3.88566e-05	0.48048	0.767	0.685	1	T cell area	UBA3
2.16546e-12	0.48045	0.391	0.243	7.26253e-08	T cell area	AC027020.2
1.14219e-07	0.480165	0.376	0.259	0.00383069	T cell area	SMAD7
0.000151331	0.479535	0.744	0.661	1	T cell area	EXOC3
0.000120145	0.478397	0.747	0.669	1	T cell area	ARID4B
7.13135e-06	0.477502	0.736	0.665	0.239171	T cell area	TBCD
3.52343e-06	0.476791	0.464	0.357	0.118169	T cell area	RASA4
6.05549e-11	0.476789	0.68	0.538	2.03089e-06	T cell area	DENND5A
3.59113e-05	0.476574	0.376	0.287	1	T cell area	SACS
1.74875e-05	0.475599	0.778	0.686	0.586497	T cell area	FGD5-AS1
0.000158439	0.475281	0.278	0.202	1	T cell area	LINC01588
0.00239479	0.473907	0.476	0.412	1	T cell area	LCMT1
0.00135295	0.473633	0.491	0.428	1	T cell area	CSTF2T
3.0168e-05	0.473591	0.384	0.3	1	T cell area	CERS6
4.28837e-06	0.472891	0.384	0.286	0.143823	T cell area	ADPRM
2.57176e-06	0.472384	0.342	0.244	0.0862516	T cell area	ZNF44
4.28995e-06	0.47202	0.878	0.829	0.143876	T cell area	HUWE1
3.65151e-05	0.471293	0.578	0.486	1	T cell area	STK26
0.000439448	0.471167	0.836	0.76	1	T cell area	MAP4K2
5.50928e-06	0.470415	0.607	0.509	0.18477	T cell area	ASH1L
1.16803e-06	0.469885	0.713	0.638	0.0391733	T cell area	ZMYM2
2.8957e-06	0.469875	0.76	0.654	0.0971161	T cell area	CLPP
8.12635e-10	0.469766	0.669	0.522	2.72542e-05	T cell area	SENP7
8.18412e-05	0.469723	0.502	0.419	1	T cell area	SKI
9.7973e-07	0.46967	0.849	0.788	0.0328582	T cell area	ORMDL1
0.000113242	0.469192	0.344	0.265	1	T cell area	ZNRF1
1.57103e-17	0.468968	0.571	0.378	5.26891e-13	T cell area	TTC39C
1.50865e-05	0.468464	0.653	0.557	0.50597	T cell area	MIR155HG
6.36416e-10	0.466445	0.913	0.85	2.13441e-05	T cell area	SBF1
8.13529e-05	0.465925	0.471	0.385	1	T cell area	ZNF337
1.1976e-08	0.464919	0.376	0.251	0.000401652	T cell area	ZNF609
0.00303347	0.464218	0.524	0.464	1	T cell area	MFSD14C
4.50756e-05	0.463906	0.449	0.361	1	T cell area	GABPB2
0.00156838	0.463726	0.631	0.577	1	T cell area	COA5
1.1322e-11	0.463686	0.258	0.137	3.79717e-07	T cell area	TSHZ2
2.45137e-13	0.463166	0.789	0.669	8.2214e-09	T cell area	C9orf78
2.84966e-09	0.461746	0.773	0.661	9.5572e-05	T cell area	EP400
0.00232569	0.461162	0.713	0.657	1	T cell area	IFFO1
1.02661e-08	0.460944	0.609	0.477	0.000344304	T cell area	RNF113A
0.00176244	0.460793	0.513	0.448	1	T cell area	PALLD
6.52563e-05	0.460757	0.658	0.558	1	T cell area	RSAD1
2.06957e-05	0.460459	0.553	0.478	0.694092	T cell area	SOAT1
0.000148231	0.45889	0.758	0.677	1	T cell area	D2HGDH
2.33026e-07	0.458499	0.329	0.223	0.00781524	T cell area	ADH1B
1.59686e-12	0.458031	0.456	0.301	5.35556e-08	T cell area	TOB1
0.000683417	0.457483	0.513	0.428	1	T cell area	AC004585.1
1.89518e-20	0.45672	0.667	0.5	6.35605e-16	T cell area	MFAP4
2.25889e-11	0.456044	0.449	0.306	7.57587e-07	T cell area	ST8SIA1
9.45531e-05	0.45591	0.729	0.655	1	T cell area	USP15
2.74363e-23	0.455244	0.287	0.116	9.20159e-19	T cell area	SNPH
1.4784e-12	0.455082	0.796	0.701	4.95825e-08	T cell area	DYNLT1
5.39208e-05	0.455078	0.56	0.469	1	T cell area	NF2
4.59999e-08	0.454694	0.418	0.296	0.00154274	T cell area	PLA2G16
1.73679e-06	0.454613	0.52	0.407	0.0582486	T cell area	MAPKAPK3
0.000299481	0.454342	0.347	0.274	1	T cell area	SNAPC3
0.000148595	0.453635	0.551	0.468	1	T cell area	DNPEP
4.5374e-10	0.453341	0.287	0.168	1.52175e-05	T cell area	AC087239.1
0.000239153	0.453068	0.364	0.285	1	T cell area	TMEM161B-AS1
0.000437764	0.452187	0.498	0.423	1	T cell area	BRD1
0.00762996	0.451802	0.596	0.555	1	T cell area	FBXL15
4.85163e-08	0.450122	0.5	0.372	0.00162714	T cell area	ISYNA1
1.26147e-06	0.450033	0.509	0.4	0.0423071	T cell area	TXNRD2
3.4045e-06	0.449564	0.58	0.474	0.11418	T cell area	ELMO2
8.05356e-12	0.449536	0.829	0.71	2.701e-07	T cell area	ESYT1
2.34893e-06	0.448702	0.902	0.872	0.0787786	T cell area	VPS13C
7.14954e-06	0.44863	0.589	0.481	0.239781	T cell area	TMEM245
0.00209293	0.447847	0.502	0.449	1	T cell area	C1orf35
1.07237e-11	0.446085	0.409	0.259	3.59652e-07	T cell area	RNF125
2.26551e-06	0.445961	0.436	0.322	0.0759808	T cell area	PQLC3
9.99729e-09	0.445764	0.444	0.317	0.000335289	T cell area	DGKE
9.36691e-05	0.444945	0.696	0.616	1	T cell area	GCC2
0.00391379	0.444808	0.476	0.414	1	T cell area	GTPBP3
6.26352e-06	0.4446	0.693	0.601	0.210066	T cell area	SECISBP2
1.5532e-05	0.444414	0.66	0.598	0.520914	T cell area	NBEAL1
9.30324e-06	0.44367	0.573	0.482	0.312012	T cell area	FAM160A2
0.000592717	0.442391	0.927	0.894	1	T cell area	PSD4
0.000714579	0.442155	0.384	0.316	1	T cell area	AGFG2
2.11116e-08	0.441345	0.773	0.662	0.000708042	T cell area	TMX3
4.36933e-08	0.441	0.673	0.558	0.00146539	T cell area	AC073111.5
0.00643815	0.440981	0.651	0.6	1	T cell area	CCNT2
5.37921e-13	0.440877	0.769	0.65	1.80408e-08	T cell area	INPP4A
2.18813e-06	0.440594	0.731	0.643	0.0733854	T cell area	AP1M1
0.000101697	0.44055	0.853	0.792	1	T cell area	CMPK1
1.51089e-16	0.440402	0.767	0.619	5.06721e-12	T cell area	LGALS3BP
3.60815e-06	0.440378	0.413	0.313	0.12101	T cell area	MGLL
4.88551e-07	0.440358	0.36	0.259	0.016385	T cell area	STN1
1.87624e-06	0.439149	0.678	0.59	0.0629253	T cell area	KLHDC2
0.00521296	0.437837	0.616	0.559	1	T cell area	GIT1
0.00384562	0.436772	0.524	0.449	1	T cell area	FBXO38
0.000391921	0.435896	0.544	0.463	1	T cell area	PHF20L1
0.000271908	0.435533	0.342	0.267	1	T cell area	ABHD14A
0.00150224	0.433333	0.46	0.404	1	T cell area	ZNF302
1.05769e-14	0.433209	0.882	0.794	3.54729e-10	T cell area	SLC35E2B
0.000966019	0.433206	0.687	0.61	1	T cell area	DDX46
0.00964013	0.432645	0.416	0.358	1	T cell area	KPNA5
1.8477e-06	0.432606	0.369	0.264	0.0619682	T cell area	TTN
0.000989882	0.432146	0.562	0.497	1	T cell area	BX255925.3
0.00405047	0.431826	0.689	0.612	1	T cell area	HDAC3
0.00620094	0.431119	0.52	0.474	1	T cell area	NAT9
4.69888e-06	0.431108	0.491	0.386	0.157591	T cell area	DEXI
0.00271327	0.430613	0.667	0.615	1	T cell area	SRSF8
1.04071e-05	0.430167	0.42	0.32	0.349032	T cell area	ZNF496
0.00314524	0.430156	0.491	0.425	1	T cell area	ZNF264
0.000374986	0.42991	0.607	0.526	1	T cell area	CHMP3
1.1684e-14	0.429799	0.924	0.86	3.91857e-10	T cell area	ADGRE5
1.52241e-08	0.429706	0.998	0.989	0.000510586	T cell area	PSME2
0.00284428	0.42951	0.418	0.347	1	T cell area	NKRF
0.00109833	0.428631	0.54	0.46	1	T cell area	CEP120
0.00180283	0.428328	0.453	0.385	1	T cell area	VAPB
0.000731662	0.427583	0.449	0.366	1	T cell area	ABCA2
1.84058e-05	0.427419	0.549	0.465	0.617294	T cell area	ATG16L1
0.00380908	0.426468	0.278	0.219	1	T cell area	TCEANC2
0.000206926	0.426454	0.722	0.649	1	T cell area	ZFC3H1
0.00228481	0.426122	0.587	0.516	1	T cell area	RNF138
0.000111117	0.424506	0.818	0.735	1	T cell area	PCM1
0.00236635	0.424365	0.802	0.728	1	T cell area	SSNA1
0.00097204	0.424005	0.487	0.412	1	T cell area	RPRD2
1.36406e-07	0.423965	0.54	0.421	0.00457477	T cell area	PLA2G6
7.4728e-08	0.42377	0.716	0.605	0.00250623	T cell area	EPC1
0.00040847	0.421862	0.322	0.246	1	T cell area	EXD3
1.12502e-05	0.421569	0.76	0.684	0.37731	T cell area	JADE2
0.00143575	0.421407	0.382	0.312	1	T cell area	RNF123
1.8459e-18	0.420956	0.653	0.464	6.19078e-14	T cell area	EPHX2
3.35395e-05	0.419845	0.516	0.404	1	T cell area	RB1CC1
0.000350916	0.419663	0.48	0.398	1	T cell area	PPP1R3E
0.00697763	0.419498	0.524	0.47	1	T cell area	VILL
3.33955e-05	0.419275	0.718	0.635	1	T cell area	PDLIM2
3.22241e-05	0.417977	0.447	0.357	1	T cell area	RALGAPA1
0.00611271	0.417942	0.598	0.541	1	T cell area	PACS2
7.08462e-05	0.416515	0.667	0.572	1	T cell area	ERICH1
7.19782e-05	0.416085	0.64	0.57	1	T cell area	MSI2
3.07456e-05	0.414392	0.729	0.653	1	T cell area	SKIV2L
0.000229621	0.41429	0.693	0.616	1	T cell area	PHF3
0.000895936	0.412945	0.518	0.446	1	T cell area	UBXN11
0.00181048	0.411993	0.691	0.636	1	T cell area	MYBBP1A
2.5076e-05	0.411899	0.424	0.326	0.840998	T cell area	C2CD2L
4.84739e-08	0.411582	0.784	0.709	0.00162572	T cell area	CARD16
5.95903e-19	0.411099	0.276	0.121	1.99854e-14	T cell area	ACSL6
1.44463e-10	0.410482	0.393	0.255	4.84499e-06	T cell area	DNAJA4
6.00826e-06	0.410034	0.491	0.387	0.201505	T cell area	DNAH1
0.00142325	0.409746	0.34	0.276	1	T cell area	TTC32
0.000297396	0.409363	0.547	0.465	1	T cell area	MIGA2
5.53667e-08	0.407413	0.351	0.239	0.00185689	T cell area	SLC22A23
0.00278221	0.406844	0.389	0.33	1	T cell area	LINC00847
0.000654792	0.40664	0.269	0.202	1	T cell area	TUBD1
3.66194e-15	0.405998	0.318	0.167	1.22814e-10	T cell area	SAMD3
0.00100611	0.405773	0.442	0.376	1	T cell area	C18orf25
7.40938e-05	0.405014	0.509	0.418	1	T cell area	ILF3-DT
2.48344e-05	0.404769	0.638	0.549	0.832895	T cell area	XPC
3.81448e-07	0.404756	0.62	0.512	0.012793	T cell area	TTC13
0.000965983	0.404295	0.5	0.424	1	T cell area	STXBP3
0.00277453	0.404165	0.584	0.521	1	T cell area	GMPR2
2.53344e-06	0.404132	0.704	0.603	0.0849665	T cell area	ZDHHC7
0.000655117	0.403952	0.571	0.5	1	T cell area	NUP205
0.00162513	0.403549	0.318	0.255	1	T cell area	TET3
0.0013673	0.403192	0.598	0.527	1	T cell area	EXOSC1
0.00523132	0.403179	0.996	0.98	1	T cell area	RBM3
0.000219191	0.40289	0.469	0.386	1	T cell area	EXOC2
9.4769e-08	0.402889	0.284	0.18	0.00317836	T cell area	MYB
0.004317	0.402411	0.384	0.322	1	T cell area	SNAPC5
3.0718e-07	0.402238	0.536	0.418	0.0103022	T cell area	MAPKAPK5-AS1
0.00121627	0.401714	0.484	0.407	1	T cell area	MAGEH1
0.00990798	0.401652	0.707	0.644	1	T cell area	ELOVL1
3.98491e-05	0.400908	0.458	0.358	1	T cell area	ZNF780A
0.000103838	0.39951	0.389	0.307	1	T cell area	SYNPO2
1.98465e-05	0.398915	0.544	0.444	0.665613	T cell area	ECI2
0.00607518	0.398087	0.824	0.778	1	T cell area	G3BP2
0.00332801	0.397314	0.729	0.682	1	T cell area	LPIN1
4.70685e-07	0.396811	0.404	0.289	0.0157858	T cell area	MT1F
3.92183e-07	0.395746	0.7	0.571	0.013153	T cell area	POLR3E
1.13195e-07	0.395687	0.351	0.239	0.00379634	T cell area	TRERF1
0.00201416	0.39553	0.573	0.489	1	T cell area	GOLGA7
1.13054e-05	0.395075	0.444	0.356	0.379162	T cell area	ADAT2
0.00411516	0.394796	0.436	0.376	1	T cell area	ZNF688
1.37846e-07	0.39477	0.653	0.547	0.00462308	T cell area	PELI1
1.07068e-07	0.394539	0.798	0.731	0.00359085	T cell area	SLC35C2
0.00147457	0.392382	0.602	0.522	1	T cell area	PCNT
7.20518e-09	0.392069	0.293	0.184	0.000241647	T cell area	NBPF19
0.00195638	0.391417	0.787	0.727	1	T cell area	GPBP1L1
2.80148e-08	0.391372	0.313	0.205	0.00093956	T cell area	SH2D3A
0.00122396	0.390668	0.5	0.428	1	T cell area	GTF3C3
0.000780574	0.389006	0.524	0.442	1	T cell area	MTMR3
2.74455e-07	0.388447	0.92	0.86	0.00920468	T cell area	TIA1
2.07058e-08	0.3881	0.318	0.208	0.00069443	T cell area	PLEKHF1
0.00130704	0.387932	0.771	0.689	1	T cell area	RNF220
0.00796709	0.387626	0.693	0.643	1	T cell area	EXOSC8
0.000441837	0.387412	0.793	0.783	1	T cell area	PYCR2
3.15471e-09	0.386872	0.309	0.193	0.000105803	T cell area	GFI1
4.1116e-08	0.386576	0.307	0.198	0.00137895	T cell area	CD163L1
0.00028887	0.386027	0.296	0.224	1	T cell area	PRKCI
9.8013e-09	0.385829	0.313	0.198	0.000328716	T cell area	SLC22A17
5.89487e-08	0.385522	0.873	0.778	0.00197702	T cell area	NECAP2
2.66616e-07	0.385272	0.464	0.351	0.00894178	T cell area	TRIM66
0.00412717	0.385233	0.598	0.528	1	T cell area	PIGG
5.69153e-06	0.385091	0.918	0.889	0.190883	T cell area	PPP1R12C
0.000577355	0.383957	0.558	0.492	1	T cell area	SLC39A13
0.00761003	0.383413	0.807	0.787	1	T cell area	SDR39U1
0.0012154	0.383047	0.829	0.789	1	T cell area	KXD1
7.3927e-10	0.382168	0.953	0.921	2.47936e-05	T cell area	CCNL1
7.16231e-05	0.382034	0.544	0.454	1	T cell area	DOCK9
0.000195545	0.382005	0.504	0.414	1	T cell area	ATF3
2.74063e-07	0.381797	0.78	0.696	0.00919153	T cell area	POLG
1.57279e-08	0.380879	0.367	0.246	0.000527484	T cell area	BATF3
0.00231314	0.380795	0.74	0.71	1	T cell area	FKBP8
1.11511e-05	0.379657	0.429	0.331	0.373985	T cell area	FAN1
0.00313952	0.37947	0.496	0.433	1	T cell area	KLF9
2.76532e-07	0.379048	0.576	0.456	0.00927434	T cell area	SLC25A25-AS1
3.85234e-07	0.378641	0.504	0.397	0.01292	T cell area	PVT1
1.54132e-08	0.378415	0.942	0.908	0.000516927	T cell area	C19orf53
1.88513e-07	0.378179	0.52	0.405	0.00632235	T cell area	ZADH2
3.27014e-07	0.378136	0.509	0.401	0.0109674	T cell area	LTB4R
0.00186752	0.377876	0.631	0.575	1	T cell area	NOL11
1.80854e-05	0.376941	0.787	0.729	0.606548	T cell area	ARHGAP1
0.00352887	0.37679	0.313	0.258	1	T cell area	KANTR
1.58206e-07	0.375893	0.831	0.774	0.00530591	T cell area	CREBZF
0.00253532	0.375753	0.478	0.42	1	T cell area	P2RX4
9.59124e-06	0.374013	0.687	0.589	0.321671	T cell area	KIAA0319L
5.37062e-32	0.373633	0.651	0.391	1.8012e-27	T cell area	IDO1
0.00713493	0.372911	0.538	0.488	1	T cell area	AHCTF1
0.000532254	0.372884	0.749	0.693	1	T cell area	PPIL2
2.11365e-07	0.371943	0.278	0.176	0.00708875	T cell area	ANO8
0.00746466	0.371594	0.353	0.292	1	T cell area	C2CD3
0.00135935	0.371092	0.456	0.372	1	T cell area	LRRC8D
0.00531463	0.370451	0.633	0.569	1	T cell area	NOL9
0.000412384	0.368988	0.551	0.636	1	T cell area	DCTPP1
4.2051e-08	0.368661	0.291	0.185	0.00141031	T cell area	TSPAN5
9.7958e-08	0.368012	0.749	0.656	0.00328532	T cell area	COQ4
0.00780065	0.367765	0.862	0.836	1	T cell area	INTS11
0.0010751	0.367733	0.411	0.339	1	T cell area	PIGC
0.00151421	0.367652	0.716	0.651	1	T cell area	PUS1
2.79575e-08	0.366459	0.891	0.827	0.000937638	T cell area	TSC22D4
0.00613141	0.366435	0.389	0.33	1	T cell area	PRKAG2
6.11575e-05	0.365947	0.313	0.234	1	T cell area	NDFIP2
0.000141582	0.364869	0.482	0.396	1	T cell area	MORC2
1.32603e-15	0.364699	0.993	0.978	4.44726e-11	T cell area	CALM1
0.000508231	0.363741	0.462	0.387	1	T cell area	SH3YL1
2.7533e-05	0.363682	0.402	0.31	0.923403	T cell area	AC004918.1
5.82829e-10	0.363603	0.271	0.157	1.95469e-05	T cell area	PXYLP1
9.08598e-05	0.36271	0.442	0.354	1	T cell area	PRAF2
0.000652561	0.361594	0.518	0.453	1	T cell area	THUMPD1
0.000203363	0.36154	0.62	0.548	1	T cell area	IKBKE
1.26949e-08	0.361228	0.529	0.397	0.000425762	T cell area	AP001157.1
0.00362787	0.359411	0.253	0.195	1	T cell area	C2orf69
5.69515e-07	0.358976	0.629	0.51	0.0191004	T cell area	REST
8.34512e-07	0.358429	0.727	0.613	0.0279879	T cell area	USP33
0.000130147	0.358123	0.573	0.494	1	T cell area	CSGALNACT2
9.82954e-08	0.357985	0.773	0.669	0.00329663	T cell area	GATAD2A
0.00252764	0.357626	0.809	0.772	1	T cell area	IKBKB
1.76301e-11	0.357463	0.313	0.181	5.91277e-07	T cell area	RNF157
0.0044503	0.357373	0.513	0.448	1	T cell area	DHX8
9.53376e-16	0.35736	0.458	0.279	3.19743e-11	T cell area	DEPP1
1.34999e-09	0.357035	0.331	0.208	4.52761e-05	T cell area	FBXO32
0.00470604	0.356775	0.68	0.627	1	T cell area	EZH1
9.35411e-08	0.356563	0.324	0.214	0.00313718	T cell area	AC100810.1
4.02957e-05	0.355848	0.758	0.703	1	T cell area	ARAF
2.50197e-05	0.355486	0.636	0.558	0.839111	T cell area	PITRM1
0.00471621	0.355023	0.447	0.385	1	T cell area	ZRANB1
1.4951e-20	0.354879	0.311	0.141	5.01427e-16	T cell area	H2AFY2
0.00453909	0.354302	0.367	0.312	1	T cell area	AKT3
1.74036e-05	0.353798	0.382	0.291	0.583683	T cell area	DBH-AS1
0.00158236	0.353783	0.507	0.431	1	T cell area	ASB8
4.88803e-05	0.352675	0.64	0.56	1	T cell area	POLR3GL
1.41904e-05	0.352512	0.869	0.821	0.475918	T cell area	FNBP4
1.101e-07	0.352472	0.276	0.173	0.00369253	T cell area	FBLN7
4.73644e-08	0.3524	0.511	0.39	0.00158851	T cell area	CEP85L
2.05004e-07	0.352147	0.6	0.487	0.00687544	T cell area	HTATSF1
0.00370265	0.351849	0.84	0.786	1	T cell area	SLC25A39
0.00521125	0.351096	0.591	0.519	1	T cell area	CBL
0.00965167	0.350692	0.716	0.69	1	T cell area	TAF1C
5.58533e-06	0.350588	0.582	0.475	0.187321	T cell area	KMT5B
5.13585e-08	0.350301	0.338	0.224	0.00172246	T cell area	DGKH
0.00208275	0.350179	0.433	0.363	1	T cell area	BRPF3
7.23768e-06	0.349689	0.676	0.588	0.242737	T cell area	SLAMF1
5.32013e-05	0.349243	0.689	0.598	1	T cell area	BTBD2
2.37073e-06	0.348834	0.258	0.168	0.0795095	T cell area	WISP1
0.000509993	0.348374	0.531	0.455	1	T cell area	BRF1
8.62421e-08	0.348296	0.424	0.304	0.00289239	T cell area	ZC3H6
1.00072e-07	0.348236	0.738	0.632	0.00335621	T cell area	TAB2
0.000534431	0.34724	0.698	0.631	1	T cell area	SURF1
0.00325547	0.346791	0.66	0.579	1	T cell area	OXLD1
6.5998e-11	0.346709	0.336	0.202	2.21344e-06	T cell area	AC239800.3
0.00557882	0.346361	0.42	0.353	1	T cell area	ZBTB20
0.00909828	0.345783	0.618	0.58	1	T cell area	TSTA3
6.15948e-05	0.344694	0.458	0.366	1	T cell area	FOXN2
0.000401145	0.344469	0.673	0.618	1	T cell area	SNF8
0.00234233	0.344393	0.4	0.324	1	T cell area	IL15RA
0.00789164	0.343438	0.271	0.22	1	T cell area	MBIP
3.28023e-09	0.342954	0.331	0.207	0.000110012	T cell area	CDC14A
0.00770151	0.342015	0.513	0.451	1	T cell area	ZNF506
0.00918086	0.34111	0.644	0.587	1	T cell area	CHPF2
0.000304897	0.341098	0.447	0.364	1	T cell area	CP
2.88371e-05	0.340855	0.54	0.444	0.967138	T cell area	COG1
0.00918301	0.340667	0.458	0.515	1	T cell area	ZNF672
0.000129087	0.339828	0.364	0.282	1	T cell area	ATP9B
3.42607e-06	0.33972	0.598	0.503	0.114904	T cell area	RIPK1
0.00420672	0.338968	0.491	0.429	1	T cell area	CLIP1
2.5182e-06	0.338623	0.844	0.786	0.0844555	T cell area	DCXR
0.00197811	0.338381	0.402	0.343	1	T cell area	AC055822.1
1.09587e-20	0.338026	0.956	0.86	3.67533e-16	T cell area	ZYX
0.00569095	0.337138	0.758	0.709	1	T cell area	SP140L
7.00766e-05	0.336944	0.72	0.632	1	T cell area	PYURF
0.00601583	0.336933	0.504	0.449	1	T cell area	MGA
1.08934e-05	0.335847	0.609	0.519	0.365344	T cell area	THAP7
0.00347966	0.335719	0.449	0.382	1	T cell area	TTYH2
0.00441937	0.335496	0.518	0.45	1	T cell area	KDM4C
6.44037e-07	0.335014	0.558	0.442	0.0215997	T cell area	KLHL22
1.4603e-05	0.333913	0.582	0.489	0.489757	T cell area	PAXBP1
0.00592555	0.3335	0.524	0.468	1	T cell area	CRTC1
1.26552e-08	0.333487	0.378	0.253	0.000424428	T cell area	PTPN4
0.000211812	0.331908	0.407	0.329	1	T cell area	TFPT
3.79531e-09	0.331582	0.871	0.833	0.000127287	T cell area	NISCH
1.23794e-06	0.331349	0.262	0.172	0.0415181	T cell area	TNK1
2.27038e-05	0.330826	0.542	0.444	0.76144	T cell area	NFRKB
0.00159578	0.330687	0.487	0.422	1	T cell area	HKR1
3.80758e-06	0.330404	0.282	0.191	0.127698	T cell area	ULK2
0.000427195	0.330263	0.576	0.496	1	T cell area	KLF12
0.00267636	0.330141	0.462	0.398	1	T cell area	SUCO
0.000340107	0.330055	0.811	0.766	1	T cell area	FNTA
0.00290075	0.329977	0.367	0.297	1	T cell area	STX2
3.90934e-07	0.329706	0.878	0.806	0.0131111	T cell area	FASTK
5.1183e-06	0.327673	0.633	0.532	0.171658	T cell area	DPP8
0.00186841	0.327498	0.48	0.414	1	T cell area	SEC23A
4.34941e-05	0.327431	0.856	0.784	1	T cell area	PCED1A
0.00117705	0.326615	0.442	0.369	1	T cell area	BAHD1
0.00279012	0.326489	0.536	0.468	1	T cell area	ING5
0.000613383	0.326216	0.607	0.539	1	T cell area	COMMD7
1.40108e-10	0.326116	0.282	0.161	4.69893e-06	T cell area	GDF11
5.83405e-06	0.326056	0.78	0.691	0.195663	T cell area	ZC3H12D
0.00434706	0.325782	0.756	0.687	1	T cell area	GLYR1
4.21111e-07	0.324603	0.251	0.159	0.0141232	T cell area	PATJ
0.0029939	0.324231	0.333	0.274	1	T cell area	MATK
0.00121233	0.323256	0.476	0.399	1	T cell area	NPAT
1.092e-08	0.323065	0.418	0.298	0.000366235	T cell area	TTC39B
1.35373e-09	0.322895	0.304	0.184	4.54015e-05	T cell area	CYB561D2.1
0.00792938	0.322808	0.389	0.322	1	T cell area	PBDC1
4.63187e-05	0.322477	0.378	0.289	1	T cell area	BX890604.1
0.00163311	0.321821	0.62	0.566	1	T cell area	PABPC1L
1.11697e-06	0.321273	0.307	0.209	0.037461	T cell area	CNPY4
3.92761e-05	0.320497	0.298	0.215	1	T cell area	ABCC4
1.16513e-07	0.319527	0.556	0.443	0.0039076	T cell area	ENO2
1.59797e-06	0.319068	0.262	0.17	0.0535928	T cell area	COL5A3
1.70104e-09	0.318556	0.609	0.469	5.70496e-05	T cell area	PPP2R2D
1.3169e-06	0.318307	0.389	0.277	0.0441662	T cell area	YPEL2
0.00165008	0.317929	0.427	0.355	1	T cell area	ZNF480
0.00733648	0.317723	0.531	0.472	1	T cell area	RAB11FIP4
0.000336754	0.317465	0.384	0.303	1	T cell area	PNMA1
4.48731e-07	0.317378	0.711	0.597	0.0150495	T cell area	LGALS8
0.000418004	0.31731	0.5	0.42	1	T cell area	PGPEP1
2.83228e-05	0.317105	0.509	0.408	0.949891	T cell area	ASXL2
9.05111e-06	0.316849	0.613	0.513	0.303556	T cell area	HEMK1
3.49918e-06	0.316727	0.264	0.176	0.117355	T cell area	PITPNM2
0.00227285	0.3158	0.507	0.44	1	T cell area	TDP2
3.32507e-13	0.314262	0.289	0.151	1.11516e-08	T cell area	ANK3
4.42467e-10	0.313792	0.656	0.532	1.48395e-05	T cell area	DNAJB1
6.19448e-07	0.313066	0.322	0.223	0.020775	T cell area	SLC37A3
0.00621878	0.312179	0.407	0.352	1	T cell area	MTX3
0.000670445	0.311986	0.367	0.294	1	T cell area	TOP1MT
0.000667021	0.311853	0.693	0.659	1	T cell area	FBXW4
0.00299366	0.311771	0.433	0.369	1	T cell area	MIA2
0.00177559	0.311345	0.638	0.569	1	T cell area	DNAJC19
0.000269918	0.310609	0.278	0.202	1	T cell area	KIAA0586
0.000157145	0.310599	0.442	0.357	1	T cell area	GGPS1
2.36814e-05	0.310375	0.471	0.374	0.794227	T cell area	COMTD1
1.36392e-07	0.309486	0.787	0.693	0.00457432	T cell area	C6orf48
4.68005e-05	0.30935	0.518	0.423	1	T cell area	ANKH
0.000584359	0.309063	0.409	0.331	1	T cell area	TMEM168
8.57162e-09	0.308877	0.733	0.626	0.000287475	T cell area	MS4A6A
0.00179539	0.308707	0.371	0.302	1	T cell area	AGAP2
0.00311944	0.30849	0.316	0.258	1	T cell area	MRPL38
0.00233228	0.308424	0.453	0.391	1	T cell area	CISD3
0.000130255	0.307854	0.74	0.672	1	T cell area	KMT2B
1.45183e-08	0.307766	0.284	0.176	0.000486915	T cell area	TCAF2
0.00460504	0.307739	0.456	0.392	1	T cell area	MT-ATP8
0.000111865	0.307695	0.822	0.748	1	T cell area	FBRSL1
0.000176725	0.30743	0.691	0.594	1	T cell area	PRPS2
0.00448609	0.307366	0.404	0.349	1	T cell area	YIPF5
0.00281579	0.307339	0.307	0.249	1	T cell area	SLC19A1
2.18742e-06	0.307305	0.4	0.293	0.0733618	T cell area	TATDN1
0.00186428	0.307283	0.911	0.862	1	T cell area	TIAL1
0.00112995	0.306842	0.484	0.418	1	T cell area	MEI1
2.3066e-05	0.306226	0.262	0.179	0.773589	T cell area	ERP27
8.91373e-05	0.305824	0.442	0.35	1	T cell area	AC016957.2
4.1037e-07	0.305722	0.782	0.695	0.013763	T cell area	SNX20
7.97519e-05	0.304781	0.569	0.482	1	T cell area	THYN1
4.35546e-05	0.304617	0.676	0.598	1	T cell area	STARD3
0.00060885	0.30426	0.72	0.681	1	T cell area	MUC20-OT1
0.00012092	0.303884	0.413	0.328	1	T cell area	ACTR6
5.36021e-07	0.303705	0.964	0.924	0.0179771	T cell area	MTCH1
1.28846e-06	0.303305	0.473	0.364	0.0432123	T cell area	CARD19
0.00741384	0.303226	0.627	0.58	1	T cell area	SLC25A38
1.20455e-09	0.302894	0.267	0.155	4.03981e-05	T cell area	ADHFE1
0.00010911	0.302886	0.442	0.352	1	T cell area	RPAP1
1.73197e-08	0.302579	0.649	0.527	0.000580868	T cell area	DIP2A
0.00116007	0.30235	0.4	0.334	1	T cell area	BICRA
0.000180899	0.300994	0.538	0.457	1	T cell area	UVSSA
0.00215026	0.299765	0.66	0.6	1	T cell area	BRAT1
0.00980042	0.29969	0.364	0.308	1	T cell area	CYP2R1
8.40529e-06	0.299357	0.507	0.401	0.281896	T cell area	RSBN1
0.00930606	0.298115	0.433	0.376	1	T cell area	SLC4A1AP
2.80329e-05	0.29718	0.364	0.278	0.940169	T cell area	GALNT11
8.29832e-09	0.296681	0.853	0.781	0.000278309	T cell area	APBB1IP
3.45631e-08	0.295821	0.784	0.711	0.00115918	T cell area	ARFRP1
0.00553399	0.295746	0.518	0.455	1	T cell area	CIAPIN1
0.00511602	0.295317	0.653	0.595	1	T cell area	LRRC14
2.92629e-05	0.295142	0.662	0.594	0.981419	T cell area	N4BP2L1
0.004439	0.294512	0.504	0.428	1	T cell area	RSF1
0.000325725	0.294482	0.347	0.267	1	T cell area	SERGEF
5.36562e-05	0.294202	0.829	0.757	1	T cell area	OFD1
0.0079921	0.293864	0.491	0.441	1	T cell area	SIDT1
5.99166e-06	0.293753	0.871	0.832	0.200948	T cell area	LUC7L
0.00968027	0.293698	0.716	0.657	1	T cell area	TEPSIN
4.1865e-08	0.293561	0.516	0.391	0.00140407	T cell area	NFASC
5.25931e-07	0.293265	0.82	0.732	0.0176387	T cell area	DIDO1
0.000187566	0.293239	0.458	0.382	1	T cell area	FAM117B
6.40825e-06	0.293157	0.431	0.328	0.21492	T cell area	TNFRSF18
2.51771e-07	0.292682	0.613	0.482	0.00844388	T cell area	MPHOSPH9
0.00153963	0.292129	0.436	0.365	1	T cell area	ZNF839
0.00324045	0.292063	0.44	0.372	1	T cell area	ALAD
9.26095e-05	0.291829	0.484	0.393	1	T cell area	MAPK13
1.27102e-06	0.291571	0.467	0.348	0.0426276	T cell area	MLLT10
5.17771e-06	0.291472	0.549	0.441	0.17365	T cell area	TSPAN17
0.00230721	0.291278	0.478	0.399	1	T cell area	DHX34
7.26926e-08	0.290534	0.791	0.706	0.00243796	T cell area	CHURC1
2.62208e-05	0.289808	0.833	0.756	0.879394	T cell area	HSF1
0.000253999	0.289312	0.593	0.52	1	T cell area	FAM104A
1.71427e-05	0.28907	0.509	0.418	0.57493	T cell area	ZCCHC8
4.26847e-05	0.288981	0.74	0.656	1	T cell area	SFSWAP
0.00518366	0.28863	0.327	0.27	1	T cell area	KLC4
0.000355548	0.288188	0.38	0.301	1	T cell area	CEP68
0.000130929	0.288156	0.327	0.244	1	T cell area	DHRS12
3.30262e-20	0.287917	0.991	0.965	1.10763e-15	T cell area	BIRC3
0.00172565	0.287604	0.478	0.406	1	T cell area	PLEKHM1
0.00597488	0.287564	0.396	0.335	1	T cell area	NDUFAF7
5.68151e-07	0.287177	0.256	0.164	0.0190546	T cell area	BBC3
0.00473356	0.287116	0.529	0.473	1	T cell area	BNIP3L
0.00214334	0.286402	0.564	0.486	1	T cell area	ATP13A2
1.91456e-08	0.28631	0.287	0.175	0.000642104	T cell area	SPIN3
0.00526996	0.285941	0.333	0.277	1	T cell area	ZNF202
0.00163422	0.285797	0.576	0.509	1	T cell area	ABCC1
1.24983e-05	0.285647	0.276	0.189	0.41917	T cell area	HNRNPA1L2
0.00359022	0.285486	0.284	0.227	1	T cell area	JMY
6.87452e-08	0.285471	0.322	0.212	0.00230558	T cell area	SLC9A3
0.000741067	0.285262	0.502	0.421	1	T cell area	PLXNC1
6.75284e-05	0.285233	0.631	0.554	1	T cell area	USP39
3.90594e-05	0.285051	0.78	0.722	1	T cell area	CXXC1
0.00287117	0.28498	0.727	0.667	1	T cell area	INTS10
0.00965104	0.284523	0.369	0.312	1	T cell area	LINC00342
3.7473e-07	0.284285	0.402	0.286	0.0125677	T cell area	PCNX2
0.00326101	0.284245	0.54	0.474	1	T cell area	RPS6KB1
1.88455e-05	0.283932	0.54	0.433	0.63204	T cell area	SEC24B
9.2362e-08	0.283059	0.853	0.832	0.00309764	T cell area	DIAPH1
0.00271891	0.282604	0.48	0.41	1	T cell area	ZMYM6
0.00933111	0.280197	0.593	0.554	1	T cell area	RALGAPB
8.82869e-05	0.279736	0.407	0.318	1	T cell area	HIVEP1
4.42921e-05	0.279056	0.938	0.892	1	T cell area	GTF3A
4.29464e-05	0.279	0.571	0.481	1	T cell area	PTAR1
0.00679346	0.278606	0.751	0.695	1	T cell area	NSUN2
1.23404e-06	0.27824	0.476	0.36	0.0413873	T cell area	RELL2
7.84462e-14	0.278052	0.933	0.878	2.63093e-09	T cell area	IRF1
0.000104293	0.277742	0.287	0.208	1	T cell area	SLAIN1
0.00588159	0.277437	0.531	0.476	1	T cell area	KIAA1191
1.75759e-05	0.277236	0.8	0.717	0.589459	T cell area	PITPNM1
0.000223513	0.276985	0.662	0.581	1	T cell area	DGCR2
7.84519e-07	0.27671	0.776	0.846	0.0263112	T cell area	PPP1R9B
5.30703e-05	0.276613	0.367	0.275	1	T cell area	ZNF561
0.00555949	0.276065	0.322	0.262	1	T cell area	HSD17B8
0.00197574	0.276048	0.456	0.381	1	T cell area	SMYD5
0.000107929	0.275542	0.38	0.295	1	T cell area	NRBP2
0.00379946	0.275538	0.344	0.282	1	T cell area	SP4
0.00207125	0.274243	0.727	0.655	1	T cell area	ARRDC1
0.000108359	0.273827	0.389	0.3	1	T cell area	ZNF275
8.18885e-11	0.273239	0.864	0.812	2.74638e-06	T cell area	ABCA7
7.20916e-07	0.273138	0.789	0.703	0.0241781	T cell area	TAZ
0.00170243	0.273136	0.724	0.695	1	T cell area	OGDH
0.00773089	0.2726	0.567	0.503	1	T cell area	METAP1
0.00614532	0.272117	0.34	0.28	1	T cell area	SLC26A6
0.00802585	0.271476	0.702	0.675	1	T cell area	ABCF1
0.000686011	0.271465	0.733	0.669	1	T cell area	APMAP
0.00773502	0.271054	0.331	0.277	1	T cell area	C15orf61
4.3666e-09	0.270272	0.304	0.186	0.000146447	T cell area	OTULINL
4.48412e-05	0.269476	0.849	0.803	1	T cell area	KLF13
8.94054e-09	0.269082	0.527	0.39	0.000299848	T cell area	TSPOAP1
3.65728e-08	0.26894	0.682	0.555	0.00122658	T cell area	TRPV2
0.00065233	0.268749	0.6	0.515	1	T cell area	ITGB1BP1
0.0030951	0.268681	0.542	0.479	1	T cell area	MIAT
7.76245e-08	0.268629	0.498	0.379	0.00260337	T cell area	BBS2
0.000333915	0.268537	0.531	0.458	1	T cell area	GPATCH8
0.000637096	0.268004	0.356	0.286	1	T cell area	FRMD4A
0.00152334	0.267347	0.789	0.74	1	T cell area	METTL3
0.00527803	0.267345	0.658	0.59	1	T cell area	E4F1
3.82638e-07	0.267093	0.802	0.729	0.0128329	T cell area	KMT2A
0.000154936	0.267027	0.833	0.78	1	T cell area	PPP6R3
0.000260721	0.266896	0.618	0.534	1	T cell area	SESN1
0.00556911	0.266453	0.3	0.246	1	T cell area	LZTFL1
0.000250426	0.266329	0.542	0.44	1	T cell area	ATG2B
0.00948266	0.266233	0.362	0.307	1	T cell area	NPHP3
4.68273e-06	0.265984	0.373	0.274	0.15705	T cell area	ACSS2
0.00765751	0.265917	0.598	0.527	1	T cell area	RNF34
0.00358514	0.265669	0.344	0.291	1	T cell area	MXI1
0.00202551	0.264358	0.496	0.421	1	T cell area	PPP1R21
6.7961e-06	0.263004	0.878	0.834	0.227928	T cell area	VAV1
0.00226988	0.262977	0.649	0.579	1	T cell area	MIA3
0.000257999	0.262771	0.28	0.205	1	T cell area	CDYL2
0.00169683	0.262735	0.796	0.744	1	T cell area	HGS
7.6136e-07	0.26254	0.773	0.678	0.0255345	T cell area	RETREG2
8.87326e-06	0.262306	0.46	0.356	0.297591	T cell area	VAMP4
0.00830629	0.262167	0.291	0.236	1	T cell area	WDR44
0.00388227	0.261923	0.338	0.276	1	T cell area	TIMM29
0.000384375	0.261607	0.453	0.371	1	T cell area	IKZF5
0.000280286	0.26149	0.502	0.421	1	T cell area	RASSF7
7.25939e-05	0.261318	0.864	0.826	1	T cell area	GPBP1
2.58283e-05	0.261091	0.367	0.279	0.866231	T cell area	SARM1
0.00146534	0.260531	0.567	0.499	1	T cell area	ZBTB40
5.21736e-05	0.260039	0.251	0.176	1	T cell area	PLPP6
0.000115112	0.25955	0.387	0.3	1	T cell area	PIK3CB
5.64995e-09	0.259505	0.927	0.881	0.000189488	T cell area	RHOT2
6.72294e-09	0.259316	0.256	0.149	0.000225474	T cell area	SLC14A1
0.000305709	0.259233	0.336	0.256	1	T cell area	ETAA1
8.39001e-05	0.259177	0.429	0.338	1	T cell area	GNAQ
8.44462e-05	0.259147	0.487	0.386	1	T cell area	ARID4A
0.00549372	0.257991	0.644	0.602	1	T cell area	TAF11
6.46433e-55	0.25743	0.942	0.789	2.16801e-50	T cell area	RGS10
0.009232	0.257365	0.413	0.343	1	T cell area	HSPA14.1
0.000993568	0.25683	0.258	0.191	1	T cell area	PWP2
0.000280801	0.256721	0.322	0.248	1	T cell area	BOLA1
0.00466445	0.255546	0.547	0.485	1	T cell area	OTUD4
0.00349536	0.255356	0.504	0.434	1	T cell area	ARID2
0.00166871	0.254906	0.544	0.471	1	T cell area	TYSND1
0.00159621	0.254591	0.324	0.255	1	T cell area	HDAC4
0.0025211	0.254541	0.533	0.47	1	T cell area	STAMBPL1
0.00748897	0.254515	0.433	0.375	1	T cell area	FBXL12
4.39586e-16	0.254456	0.844	0.754	1.47428e-11	T cell area	EPB41
5.40761e-05	0.254293	0.356	0.268	1	T cell area	SUFU
4.70529e-05	0.253832	0.484	0.383	1	T cell area	KAT7
0.000796763	0.253522	0.858	0.825	1	T cell area	M6PR
5.36984e-05	0.25347	0.556	0.471	1	T cell area	MICALL2
0.00794704	0.253414	0.787	0.746	1	T cell area	IL21R
0.000507113	0.25262	0.333	0.259	1	T cell area	NBPF12
0.00324892	0.252209	0.331	0.267	1	T cell area	PRKAR1B
3.71675e-06	0.251359	0.656	0.571	0.124652	T cell area	FAM219B
0.00867331	0.25078	0.48	0.418	1	T cell area	XRCC1
2.4542e-05	0.25029	0.311	0.224	0.823088	T cell area	CA5B
0.000349847	0.250273	0.922	0.926	1	T cell area	FBL
3.20224e-176	112.489	1	0.999	1.07397e-171	Germinal center	CLU
3.67799e-35	100.983	1	1	1.23352e-30	Germinal center	CD74
1.81369e-56	99.5405	1	1	6.08275e-52	Germinal center	ACTB
2.88988e-70	93.6275	1	1	9.69207e-66	Germinal center	ACTG1
8.12885e-154	80.7868	1	0.997	2.72625e-149	Germinal center	FDCSP
2.0251e-155	77.893	1	0.999	6.79178e-151	Germinal center	HMGN2
5.01692e-200	75.0147	1	0.979	1.68257e-195	Germinal center	CR2
2.92447e-77	73.3851	1	1	9.80809e-73	Germinal center	PFN1
1.27253e-112	68.7358	1	1	4.2678e-108	Germinal center	TUBA1B
1.19042e-65	66.3135	1	1	3.99244e-61	Germinal center	PTMA
6.49422e-100	63.7397	1	1	2.17803e-95	Germinal center	SERF2
5.77877e-26	60.5974	1	1	1.93808e-21	Germinal center	TMSB4X
1.55982e-119	56.258	1	0.996	5.23132e-115	Germinal center	HMGB1
1.72172e-162	53.5531	0.998	0.96	5.77431e-158	Germinal center	HMGB2
6.43249e-185	47.2676	0.951	0.511	2.15733e-180	Germinal center	SERPINE2
2.98925e-05	45.8947	1	1	1	Germinal center	RPL27A
4.7417e-154	45.2312	1	0.955	1.59027e-149	Germinal center	MARCKSL1
4.97325e-28	44.2141	1	1	1.66793e-23	Germinal center	HLA-DRA
1.39985e-135	42.4488	1	0.988	4.69482e-131	Germinal center	HMGN1
1.7733e-175	40.7858	0.993	0.881	5.94729e-171	Germinal center	LRMP
6.27878e-96	40.4626	1	0.998	2.10578e-91	Germinal center	H3F3A
3.22911e-161	40.3209	0.998	0.923	1.08298e-156	Germinal center	STMN1
3.93132e-130	38.7801	1	0.98	1.31849e-125	Germinal center	H2AFZ
3.24388e-78	36.2421	1	1	1.08793e-73	Germinal center	CFL1
1.06027e-121	35.0247	1	0.996	3.55594e-117	Germinal center	TUBB
3.53851e-63	33.1566	0.998	0.999	1.18674e-58	Germinal center	CORO1A
1.03297e-13	33.1501	1	1	3.46438e-09	Germinal center	RPL15
5.9867e-51	32.699	1	1	2.00782e-46	Germinal center	PPIA
2.84667e-32	30.1464	0.998	0.999	9.54715e-28	Germinal center	HNRNPA1
2.53105e-75	28.2024	0.998	0.995	8.48863e-71	Germinal center	ATP5MG
1.63958e-148	26.5571	0.984	0.816	5.49883e-144	Germinal center	RFTN1
1.06881e-88	26.5025	0.998	0.995	3.58458e-84	Germinal center	CD79A
7.82675e-40	25.7728	1	0.998	2.62494e-35	Germinal center	ARHGDIB
1.24353e-43	25.2038	1	0.999	4.17054e-39	Germinal center	UBB
2.46547e-115	24.8569	0.998	0.985	8.26869e-111	Germinal center	EZR
1.22444e-76	24.5126	0.974	0.898	4.10653e-72	Germinal center	TUBB4B
3.18417e-68	24.3391	0.998	0.995	1.06791e-63	Germinal center	CD53
2.23648e-82	23.7142	1	0.987	7.50072e-78	Germinal center	ARPC3
1.21499e-49	23.7052	1	1	4.07484e-45	Germinal center	OAZ1
1.5634e-41	23.6026	1	1	5.24335e-37	Germinal center	GNAS
2.51496e-115	23.1261	0.967	0.77	8.43467e-111	Germinal center	BASP1
4.27552e-63	23.0909	1	1	1.43393e-58	Germinal center	HNRNPA2B1
4.80141e-75	23.0721	0.897	0.615	1.6103e-70	Germinal center	LTF
3.61195e-57	22.5642	0.988	0.984	1.21138e-52	Germinal center	CALM2
1.89226e-106	22.1923	0.995	0.928	6.34627e-102	Germinal center	H2AFV
3.02477e-09	21.6349	1	1	0.000101445	Germinal center	MT-CO3
3.86729e-05	21.5483	1	1	1	Germinal center	RPL24
1.39707e-49	21.3802	0.993	0.983	4.68549e-45	Germinal center	RAN
1.77983e-148	21.2686	0.963	0.711	5.9692e-144	Germinal center	HMCES
1.88106e-70	21.1235	0.988	0.961	6.30868e-66	Germinal center	ACTR3
5.34007e-139	20.9355	0.998	0.972	1.79095e-134	Germinal center	TCL1A
4.44365e-42	20.368	0.993	0.993	1.49031e-37	Germinal center	HNRNPA3
3.24413e-88	20.0914	0.998	0.984	1.08802e-83	Germinal center	CD22
2.52308e-77	19.2881	1	0.993	8.46192e-73	Germinal center	ARPC2
1.29136e-48	18.9874	0.963	0.935	4.33095e-44	Germinal center	SLC25A5
9.97604e-32	18.9774	1	0.998	3.34576e-27	Germinal center	TMA7
1.45928e-95	18.7651	0.963	0.834	4.89413e-91	Germinal center	PCNA
4.74664e-07	18.7494	1	1	0.0159193	Germinal center	RPS23
4.60369e-40	18.7014	0.993	0.997	1.54399e-35	Germinal center	SRGN
1.72857e-92	18.2394	0.981	0.915	5.79728e-88	Germinal center	SYVN1
1.26644e-05	17.9057	1	1	0.42474	Germinal center	RPS5
2.72615e-208	17.76	0.86	0.24	9.14297e-204	Germinal center	FCAMR
7.91964e-86	17.5144	0.993	0.94	2.65609e-81	Germinal center	DBI
1.3926e-77	17.0851	0.837	0.553	4.67051e-73	Germinal center	CCL18
2.18431e-43	16.9899	0.991	0.959	7.32573e-39	Germinal center	CAPZA1
4.97752e-47	16.9162	0.981	0.967	1.66936e-42	Germinal center	ARPC5
6.63119e-101	16.6518	1	0.979	2.22397e-96	Germinal center	POU2AF1
3.16879e-24	16.4877	0.998	0.994	1.06275e-19	Germinal center	HLA-DQA1
4.10692e-37	16.3177	1	0.997	1.37738e-32	Germinal center	YWHAZ
2.08099e-37	15.8992	0.998	0.997	6.97923e-33	Germinal center	LIMD2
7.62713e-35	15.8725	1	0.999	2.55799e-30	Germinal center	MYL6
7.46335e-23	15.758	0.995	0.999	2.50306e-18	Germinal center	COX7C
1.45487e-08	15.6832	1	1	0.000487935	Germinal center	RPS7
[truncated: 7,475 more rows]
