# Supplementary material for: Identification and Mapping of Human Lymph Node Stromal Cell Subsets by Combining Single‐Cell RNA Sequencing with Spatial Transcriptomics
Source: Eur J Immunol. 2025 Jun 11;55(6):e51218. doi: 10.1002/eji.202451218 (PMC12154172; doi:10.1002/eji.202451218)
Supplement: Supplementary file 13 — Supporting File 13: This table details the characteristics of LN donors used in the various datasets (Kapoor et al., Abe et al., Grasso et al., and the public 10x Visium data) described in this study. Columns include sample type, age, sex, confirmed diagnosis, and protocol used, providing context on the samples' origin and preparation for gene expression analysis. [file EJI-55-e51218-s011.xlsx]

## Sheet: Table 7
Table 7. Characteristics of individuals included in the datasets of Abe et al., Kapoor et al., Grasso et al. (in-house generated), and the public 10x Visium data (lymph node).
F, female; M, male; NA, not available;
Kapoor et al.
No.	Sample Type	Age	Sex	Pathology Confirmed Diagnosis	Protocol
1	Lymph Node, Pericolonic	78	M	Benign Lymph Node	3' prime GEX, 10x Genomics
2	Lymph Node, Pericolonic	71	F	Benign Lymph Node	3' prime GEX, 10x Genomics
3	Lymph Node, Pericolonic	68	M	Benign Lymph Node	3' prime GEX, 10x Genomics
Abe et al.
1	Lymph Node, Mesenteric	66	M	Benign Lymph Node	3' prime GEX, 10x Genomics
2	Lymph Node, Mesenteric	70	M	Benign Lymph Node	3' prime GEX, 10x Genomics
3	Lymph Node, Mesenteric	59	F	Benign Lymph Node	3' prime GEX, 10x Genomics
4	Lymph Node, Mesenteric	72	M	Benign Lymph Node	3' prime GEX, 10x Genomics
5	Lymph Node, Mesenteric	50	F	Benign Lymph Node	3' prime GEX, 10x Genomics
6	Lymph Node, Mesenteric	75	F	Benign Lymph Node	3' prime GEX, 10x Genomics
7	Lymph Node, Axillary	39	F	Benign Lymph Node	3' prime GEX, 10x Genomics
8	Lymph Node, Cervical	39	F	Benign Lymph Node	3' prime GEX, 10x Genomics
9	Lymph Node, Axillari	76	F	Benign Lymph Node	3' prime GEX, 10x Genomics
Grasso et al.
1	Lymph Node, Peritoneal	64	M	Benign Lymph Node	3' prime GEX, 10x Genomics
10X public resource
1	NA	NA	NA	NA	In Situ Gene Expression Visium, 10x Genomics
